# Supplementary material for: Molecular Evolution of Attachment Glycoprotein (G) and Fusion Protein (F) Genes of Respiratory Syncytial Virus ON1 and BA9 Strains in Xiamen, China
Source: Microbiol Spectr. 2022 Mar 21;10(2):e02083-21. doi: 10.1128/spectrum.02083-21 (PMC9045328; doi:10.1128/spectrum.02083-21)
Supplement: SUPPLEMENTAL FILE 2 — Supplemental material. Download SPECTRUM02083-21_Supp_2_seq2.xlsx, XLSX file, 0.1 MB [file spectrum02083-21_supp_2_seq2.xlsx]

## Sheet: RSVAG for time-scaled MCC tree
GenBank accession number	genotype	year
AB470479	NA2	2005
AB603443	NA2	2008
AF065254	GA4	1993
AF193310	GA5	1992
AY472086	GA2	1999
AY728167	NA1	2004
DQ171789	GA4	1989
GU357532	NA1	2007
HQ699278	CB-A	2009
HQ699281	CB-A	2010
JF920062	GA7	1998
JN257693	ON1	2010
JN257694	ON1	2011
JX069800	GA7	1997
KC297260	NA3	2011
KC297324	NA4	2011
KC297374	NA4	2012
KC297392	GA5	2007
KJ658813	NA1	2010
KJ723483	GA6	1984
KP336505	NA3	2013
KT326775	ON1	2015
KT781387	ON1	2014
KX533738	NA1	2013
KX533795	NA1	2011
KX533824	NA3	2011
KX533850	NA3	2010
M11486	GA1	1961
M17212	GA1	1956
OM062619	ON1	2018
OM062620	ON1	2018
OM062621	ON1	2018
OM062622	ON1	2018
OM062623	ON1	2018
OM062624	ON1	2018
OM062625	ON1	2018
OM062626	ON1	2018
OM062627	ON1	2018
OM062628	ON1	2018
OM062629	ON1	2018
OM062630	ON1	2018
OM062631	ON1	2018
OM062632	ON1	2018
OM062633	ON1	2018
OM062634	ON1	2018
OM062635	ON1	2018
OM062636	ON1	2018
OM062637	ON1	2018
OM062638	ON1	2018
OM062639	ON1	2018
OM062640	ON1	2018
OM062641	ON1	2018
OM062642	ON1	2018
OM062643	ON1	2018
OM062644	ON1	2018
OM062645	ON1	2018
OM062646	ON1	2018
OM062647	ON1	2018
OM062648	ON1	2018
OM062649	ON1	2018
OM062650	ON1	2018
OM062651	ON1	2018
OM062652	ON1	2018
OM062653	ON1	2018
OM062654	ON1	2018
OM062655	ON1	2018
OM062656	ON1	2018
OM062657	ON1	2018
OM062658	ON1	2018
OM062659	ON1	2018
OM062660	ON1	2018
OM062661	ON1	2018
OM062662	ON1	2018
OM062663	ON1	2018
OM062664	ON1	2018
OM062665	ON1	2018
OM062666	ON1	2018
OM062667	ON1	2018
OM062668	ON1	2018
OM062669	ON1	2018
OM062670	ON1	2018
OM062671	ON1	2018
OM062672	ON1	2018
OM062673	ON1	2018
OM062674	ON1	2018
OM062675	ON1	2018
OM062676	ON1	2018
OM062677	ON1	2018
OM062678	ON1	2018
OM062679	ON1	2018
OM062680	ON1	2018
OM062681	ON1	2018
OM062682	ON1	2018
OM062683	ON1	2018
OM062684	ON1	2018
OM062685	ON1	2018
OM062686	ON1	2018
OM062687	ON1	2018
OM062688	ON1	2018
OM062689	ON1	2018
OM062690	ON1	2018
OM062691	ON1	2018
OM062692	ON1	2018
OM062693	ON1	2018
OM062694	ON1	2018
OM062695	ON1	2018
OM062696	ON1	2018
OM062697	ON1	2018
OM062698	ON1	2018
OM062699	ON1	2016
OM062700	ON1	2018
OM062701	ON1	2018
OM062702	ON1	2016
OM062703	ON1	2018
OM062704	ON1	2019
OM062705	ON1	2019
OM062706	ON1	2019
OM062707	ON1	2016
OM062708	ON1	2016
OM062709	ON1	2019
OM062710	ON1	2019
OM062711	ON1	2019
OM062712	ON1	2019
OM062713	ON1	2019
OM062714	ON1	2019
OM062715	ON1	2019
OM062716	ON1	2019
OM062717	ON1	2019
OM062718	ON1	2019
OM062719	ON1	2019
OM062720	ON1	2016
OM062721	ON1	2019
OM062722	ON1	2019
OM062723	ON1	2019
OM062724	ON1	2019
OM062725	ON1	2019
OM062726	ON1	2019
OM062727	ON1	2019
OM062728	ON1	2019
OM062729	ON1	2019
OM062730	ON1	2019
OM062731	ON1	2019
OM062732	ON1	2019
OM062733	ON1	2019
OM062734	ON1	2019
OM062735	ON1	2019
OM062736	ON1	2019
OM062737	ON1	2019
OM062738	ON1	2019
OM062739	ON1	2019
OM062740	ON1	2019
OM062741	ON1	2019
OM062742	ON1	2017
OM062743	ON1	2017
OM062744	ON1	2017
OM062745	ON1	2017
OM062746	ON1	2017
OM062747	ON1	2017
OM062748	ON1	2017
OM062749	ON1	2017
OM062750	ON1	2017
OM062751	ON1	2017
OM062752	ON1	2017
OM062753	ON1	2017
OM062754	ON1	2017
OM062755	ON1	2017
OM062756	ON1	2017
OM062757	ON1	2017
OM062758	ON1	2017
OM062759	ON1	2017
OM062760	ON1	2017
OM062761	ON1	2017
OM062762	ON1	2017
OM062763	ON1	2017
OM062764	ON1	2017
OM062765	ON1	2017
OM062766	ON1	2017
OM062767	ON1	2017
OM062768	ON1	2017
OM062769	ON1	2017
OM062770	ON1	2017
OM062771	ON1	2017
OM062772	ON1	2017
OM062773	ON1	2017
OM062774	ON1	2017
OM062775	ON1	2017
OM062776	ON1	2017
OM062777	ON1	2017
OM062778	ON1	2017
OM062779	ON1	2017
OM062780	ON1	2017
OM062781	ON1	2017
OM062782	ON1	2017
OM062783	ON1	2017
OM062784	ON1	2017
OM062785	ON1	2017
OM062786	ON1	2017
OM062787	ON1	2017
OM062788	ON1	2017
OM062789	ON1	2017
OM062790	ON1	2018
OM062791	ON1	2017
OM062792	ON1	2017
OM062793	ON1	2017
OM062794	ON1	2018
OM062795	ON1	2018
OM062796	ON1	2018
OM062797	ON1	2019
OM062798	ON1	2019
OM062799	ON1	2019
OM062800	ON1	2016
Z33424	GA2	1988
Z33455	GA3	1992
Z33494	GA5	1990

## Sheet: RSVBG for time-scaled MCC trees
GenBank accession number	genotype	year
AB175819	BA5	2003
AB175820	BA5	2003
AF065251	GB2	1993
AF348813	SAB3	1999
AY327815	SAB2	2000
AY333361	URU2	1990
AY333362	BA1	1999
AY333364	BA1	1999
AY488804	URU1	2001
AY488805	URU1	2001
AY524576	SAB1	2000
AY751105	BA6	2001
AY751117	BA6	2002
DQ227370	BA3	2002
DQ227376	BA3	2002
DQ227389	BA2	2003
DQ227395	BA9	2004
DQ227396	BA4	2004
DQ270232	GB2	1994
GU357510	BA10	2008
GU550481	GB5	2005
HM459871	BA8	2006
HM459873	BA8	2007
HM459877	BA9	2006
HQ699297	CB-B	2009
HQ699304	CB-B	2009
JF704216	SAB3	1998
JN968342	SAB3	2000
JN968359	BA-C	2009
JN968364	BA7	2005
JQ680982	SAB3	2002
JX198142	GB1	1991
JX198159	GB4	1993
KC297452	BA9	2010
KC297478	SAB4	2007
KC342339	BA9	2010
KC476980	BA7	2010
KF246586	BA12	2009
KJ658764	SAB4	2010
KJ658786	BA-C	2009
KM402691	BA10	2013
KM873460	BA9	2012
KP336509	CB1	2013
KP336546	BA10	2013
KT765060	BA-C	2011
KT765066	CB1	2012
KX371866	BA14	2008
KX371867	BA14	2008
KY249659	BA9	2013
KY249668	BA10	2012
M17213	18537	1962
M73541		1983
M73542		1985
OM062801	BA9	2016
OM062802	BA9	2017
OM062803	BA9	2017
OM062804	BA9	2017
OM062805	BA9	2017
OM062806	BA9	2017
OM062807	BA9	2017
OM062808	BA9	2017
OM062809	BA9	2017
OM062810	BA9	2017
OM062811	BA9	2017
OM062812	BA9	2017
OM062813	BA9	2017
OM062814	BA9	2017
OM062815	BA9	2017
OM062816	BA9	2017
OM062817	BA9	2017
OM062818	BA9	2017
OM062819	BA9	2017
OM062820	BA9	2017
OM062821	BA9	2017
OM062822	BA9	2017
OM062823	BA9	2017
OM062824	BA9	2017
OM062825	BA9	2017
OM062826	BA9	2017
OM062827	BA9	2017
OM062828	BA9	2017
OM062829	BA9	2017
OM062830	BA9	2017
OM062831	BA9	2017
OM062832	BA9	2017
OM062833	BA9	2017
OM062834	BA9	2017
OM062835	BA9	2017
OM062836	BA9	2018
OM062837	BA9	2019
OM062838	BA9	2019
OM062839	BA9	2019
OM062840	BA9	2017
OM062841	BA9	2018
OM062842	BA9	2017
OM062843	BA9	2017
OM062844	BA9	2017
OM062845	BA9	2017
OM062846	BA9	2017

## Sheet: RSV-A-G for ML tree
GenBank accession number	Label	Lineage
JX627336	Human_respiratory_syncytial_virus_strain_RSVA/GN435/11_complete_genome	1
KU955072	Human_respiratory_syncytial_virus_A_strain_4328A/2014_attachment_glycoprotein__G__gene_complete_cds	1
OM062653	Xiamen	1
MN630103	Human_respiratory_syncytial_virus_A_isolate_RSVA/USA/ACRI-046/2016_complete_genome	1
MN007070	Human_respiratory_syncytial_virus_A_strain_5619-GD-CHN-2019_attachment_glycoprotein__G__gene_complete_cds	1
KM434060	Human_respiratory_syncytial_virus_A_isolate_BJ/55223_attachment_glycoprotein_gene_complete_cds	1
KM434039	Human_respiratory_syncytial_virus_A_isolate_BJ/52897_attachment_glycoprotein_gene_complete_cds	1
OM062691	Xiamen	1
OM062690	Xiamen	1
KM434024	Human_respiratory_syncytial_virus_A_isolate_BJ/51238_attachment_glycoprotein_gene_complete_cds	1
MW160768	Human_orthopneumovirus_strain_A/WA/PW3128479T/2017_complete_genome	1
MW582528	Human_respiratory_syncytial_virus_A_isolate_0594_complete_genome	1
KX765941	Human_respiratory_syncytial_virus_strain_RSVA/Homo_sapiens/NZL/LJRSV04/2015_complete_genome	1
KJ672472	Human_respiratory_syncytial_virus_strain_RSVA/Homo_sapiens/USA/LA2_15/2012_complete_genome	1
KU955073	Human_respiratory_syncytial_virus_A_strain_4322A/2014_attachment_glycoprotein__G__gene_complete_cds	1
OM062687	Xiamen	1
OM062778	Xiamen	1
OM062777	Xiamen	1
MG813984	Human_orthopneumovirus_isolate_A-TX-010a-2014-WGS_complete_genome	1
OK649681	Human_respiratory_syncytial_virus_A_strain_HRSV/A/Texas.USA/121301029/2012_complete_genome	1
MG813980	Human_orthopneumovirus_isolate_A-TX-029a-2012-WGS_complete_genome	1
KU950666	Human_respiratory_syncytial_virus_strain_RSVA/Homo_sapiens/USA/TH_10657/2013_complete_genome	1
OM062674	Xiamen	1
OM062639	Xiamen	1
MW160782	Human_orthopneumovirus_strain_A/WA/PW7243266W/2017_complete_genome	1
MW160764	Human_orthopneumovirus_strain_A/WA/PW7225866R/2017_complete_genome	1
KM434057	Human_respiratory_syncytial_virus_A_isolate_BJ/54609_attachment_glycoprotein_gene_complete_cds	1
KM434049	Human_respiratory_syncytial_virus_A_isolate_BJ/53899_attachment_glycoprotein_gene_complete_cds	1
KM434045	Human_respiratory_syncytial_virus_A_isolate_BJ/53555_attachment_glycoprotein_gene_complete_cds	1
OM062754	Xiamen	1
KM434062	Human_respiratory_syncytial_virus_A_isolate_BJ/55543_attachment_glycoprotein_gene_complete_cds	1
KM402626	Human_respiratory_syncytial_virus_isolate_VH16839_attachment_glycoprotein_G__G__gene_complete_cds	1
KM402640	Human_respiratory_syncytial_virus_isolate_VH31492_attachment_glycoprotein_G__G__gene_complete_cds	1
OM062743	Xiamen	1
OM062749	Xiamen	1
OM062748	Xiamen	1
OM062784	Xiamen	1
OM062774	Xiamen	1
OM062700	Xiamen	1
OM062685	Xiamen	1
OM062781	Xiamen	1
OM062721	Xiamen	1
MN007042	Human_respiratory_syncytial_virus_A_strain_2392-GD-CHN-2018_attachment_glycoprotein__G__gene_complete_cds	1
MN007071	Human_respiratory_syncytial_virus_A_strain_5676-GD-CHN-2019_attachment_glycoprotein__G__gene_complete_cds	1
OM062641	Xiamen	1
MN007050	Human_respiratory_syncytial_virus_A_strain_2475-GD-CHN-2018_attachment_glycoprotein__G__gene_complete_cds	1
OM062706	Xiamen	1
OM062693	Xiamen	1
OM062733	Xiamen	1
OM062661	Xiamen	1
MN007077	Human_respiratory_syncytial_virus_A_strain_5700-GD-CHN-2019_attachment_glycoprotein__G__gene_complete_cds	1
OM062677	Xiamen	1
OM062645	Xiamen	1
OM062800	Xiamen	1
OM062794	Xiamen	1
OM062689	Xiamen	1
OM062735	Xiamen	1
OM062726	Xiamen	1
OM062763	Xiamen	1
OM062736	Xiamen	1
OM062732	Xiamen	1
OM062672	Xiamen	1
KU955066	Human_respiratory_syncytial_virus_A_strain_4336A/2014_attachment_glycoprotein__G__gene_complete_cds	1
KU955098	Human_respiratory_syncytial_virus_A_strain_4024A/2014_attachment_glycoprotein__G__gene_complete_cds	1
KM434015	Human_respiratory_syncytial_virus_A_isolate_BJ/50827_attachment_glycoprotein_gene_complete_cds	1
KM434037	Human_respiratory_syncytial_virus_A_isolate_BJ/52769_attachment_glycoprotein_gene_complete_cds	1
MN630089	Human_respiratory_syncytial_virus_A_isolate_RSVA/USA/UAMS-DID-007/2016_complete_genome	1
OM062741	Xiamen	1
OM062747	Xiamen	1
OM062744	Xiamen	1
KM434010	Human_respiratory_syncytial_virus_A_isolate_BJ/50429_attachment_glycoprotein_gene_complete_cds	1
KT781388	Human_respiratory_syncytial_virus_isolate_HN_4211_2014	1
KU955104	Human_respiratory_syncytial_virus_A_strain_3936A/2013_attachment_glycoprotein__G__gene_complete_cds	1
KM434006	Human_respiratory_syncytial_virus_A_isolate_BJ/50110_attachment_glycoprotein_gene_complete_cds	1
KX765944	Human_respiratory_syncytial_virus_strain_RSVA/Homo_sapiens/NZL/LJRSV08/2015_complete_genome	1
KM434001	Human_respiratory_syncytial_virus_A_isolate_BJ/43849_attachment_glycoprotein_gene_complete_cds	1
KT781387	Human_respiratory_syncytial_virus_isolate_HN_4110_attachment_glycoprotein__G__gene_complete_cds	1
KU955067	Human_respiratory_syncytial_virus_A_strain_4334A/2014_attachment_glycoprotein__G__gene_complete_cds	1
OM062662	Xiamen	1
KX765974	Human_respiratory_syncytial_virus_strain_RSVA/Homo_sapiens/NZL/LJRSV35/2013_complete_genome	1
KX765940	Human_respiratory_syncytial_virus_strain_RSVA/Homo_sapiens/NZL/LJRSV47/2013_complete_genome	1
KX765904	Human_respiratory_syncytial_virus_strain_RSVA/Homo_sapiens/NZL/LJRSV39/2013_complete_genome	1
KT285064	Human_respiratory_syncytial_virus_isolate_B614122905_complete_genome	1
MG839543	Human_orthopneumovirus_isolate_HRSV/A/BuenosAires/ARG/012/2015_complete_genome	1
KX765970	Human_respiratory_syncytial_virus_strain_RSVA/Homo_sapiens/NZL/LJRSV31/2014_complete_genome	1
MH447956	Human_respiratory_syncytial_virus_A_isolate_TH/B10806/2014_complete_genome	1
MH447955	Human_respiratory_syncytial_virus_A_isolate_TH/B10625/2014_complete_genome	1
KM402624	Human_respiratory_syncytial_virus_isolate_VH40298_attachment_glycoprotein_G__G__gene_complete_cds	1
KM402623	Human_respiratory_syncytial_virus_isolate_VH28853_attachment_glycoprotein_G__G__gene_complete_cds	1
MK749909	Human_respiratory_syncytial_virus_A_strain_RSVA/Homo_sapiens/NIC/IIIn_16_0267_01NT/2016_complete_genome	1
MK749895	Human_respiratory_syncytial_virus_A_strain_RSVA/Homo_sapiens/NIC/IIIn_16_0214_01NT/2016_complete_genome	1
KJ672471	Human_respiratory_syncytial_virus_strain_RSVA/Homo_sapiens/USA/LA2_85/2013_complete_genome	1
KU950610	Human_respiratory_syncytial_virus_strain_RSVA/Homo_sapiens/USA/TH_10260/2013_complete_genome	1
MW160753	Human_orthopneumovirus_strain_A/WA/PW3610621L/2016_complete_genome	1
MW160754	Human_orthopneumovirus_strain_A/WA/PW3614982P/2016_complete_genome	1
MW160797	Human_orthopneumovirus_strain_A/WA/PW3564607T/2016_complete_genome	1
MW160799	Human_orthopneumovirus_strain_A/WA/PW4126622W/2016_complete_genome	1
MW160758	Human_orthopneumovirus_strain_A/WA/PW2987536C/2016_complete_genome	1
KU950643	Human_respiratory_syncytial_virus_strain_RSVA/Homo_sapiens/USA/TH_10268/2012_complete_genome	1
MG062685	Human_orthopneumovirus_isolate_MEX/63/2011_attachment_glycoprotein_G__G__gene_complete_cds	1
MG813988	Human_orthopneumovirus_isolate_A-TX-034-2012-WGS_complete_genome	1
KY654513	Human_respiratory_syncytial_virus_A_isolate_TEv-13-013_complete_genome	1
KY654512	Human_respiratory_syncytial_virus_A_isolate_TEv-12-138_complete_genome	1
MN630101	Human_respiratory_syncytial_virus_A_isolate_RSVA/USA/ACRI-037/2016_complete_genome	1
KX765967	Human_respiratory_syncytial_virus_strain_RSVA/Homo_sapiens/NZL/LJRSV64/2012_complete_genome	1
KX765936	Human_respiratory_syncytial_virus_strain_RSVA/Homo_sapiens/NZL/LJRSV62/2012_complete_genome	1
KX765960	Human_respiratory_syncytial_virus_strain_RSVA/Homo_sapiens/NZL/LJRSV76/2011_complete_genome	1
KX765938	Human_respiratory_syncytial_virus_strain_RSVA/Homo_sapiens/NZL/LJRSV74/2011_complete_genome	1
KX765894	Human_respiratory_syncytial_virus_strain_RSVA/Homo_sapiens/NZL/LJRSV84/2011_complete_genome	1
KX655675	Human_respiratory_syncytial_virus_strain_RSVA/Homo_sapiens/JOR/D3431/2012_complete_genome	1
KX655694	Human_respiratory_syncytial_virus_strain_RSVA/Homo_sapiens/JOR/A0215/2011_complete_genome	1
MN630093	Human_respiratory_syncytial_virus_A_isolate_RSVA/USA/UAMS-DID-016/2016_complete_genome	1
MN251607	Human_respiratory_syncytial_virus_A_strain_GH100344/USA/2011_complete_genome	1
MH447951	Human_respiratory_syncytial_virus_A_isolate_TH/CU91/2011_complete_genome	1
KY654515	Human_respiratory_syncytial_virus_A_isolate_TOp-12-117_complete_genome	1
KY654517	Human_respiratory_syncytial_virus_A_isolate_TOp-13-203_complete_genome	1
MN630088	Human_respiratory_syncytial_virus_A_isolate_RSVA/USA/UAMS-DID-002/2016_complete_genome	1
MN630106	Human_respiratory_syncytial_virus_A_isolate_RSVA/USA/ACRI-064/2016_complete_genome	1
MN630104	Human_respiratory_syncytial_virus_A_isolate_RSVA/USA/ACRI-051/2016_complete_genome	1
MN630098	Human_respiratory_syncytial_virus_A_isolate_RSVA/USA/UAMS-DID-027/2016_complete_genome	1
KC559442	Human_respiratory_syncytial_virus_A_strain_BJ/40180_attachment_glycoprotein__G__gene_complete_cds	1
KJ672432	Human_respiratory_syncytial_virus_strain_RSVA/Homo_sapiens/USA/LA2_72/2013_complete_genome	1
KY865198	Human_orthopneumovirus_isolate_RSVA/Eg/BSU-26/2015_G_protein__G__gene_complete_cds	1
KY865204	Human_orthopneumovirus_isolate_RSVA/Eg/BSU-19/2015_G_protein__G__gene_complete_cds	1
KY865208	Human_orthopneumovirus_isolate_RSVA/Eg/BSU-21/2015_G_protein__G__gene_complete_cds	1
KY865207	Human_orthopneumovirus_isolate_RSVA/Eg/BSU-9/2014_G_protein__G__gene_complete_cds	1
KY865202	Human_orthopneumovirus_isolate_RSVA/Eg/BSU-3/2014_G_protein__G__gene_complete_cds	1
KY865197	Human_orthopneumovirus_isolate_RSVA/Eg/BSU-1/2014_G_protein__G__gene_complete_cds	1
KY865206	Human_orthopneumovirus_isolate_RSVA/Eg/BSU-4/2014_G_protein__G__gene_complete_cds	1
KY865210	Human_orthopneumovirus_isolate_RSVA/Eg/BSU-8/2014_G_protein__G__gene_complete_cds	1
KM434053	Human_respiratory_syncytial_virus_A_isolate_BJ/54277_attachment_glycoprotein_gene_complete_cds	1
KM434042	Human_respiratory_syncytial_virus_A_isolate_BJ/53213_attachment_glycoprotein_gene_complete_cds	1
MN007079	Human_respiratory_syncytial_virus_A_strain_5015-GD-CHN-2018_attachment_glycoprotein__G__gene_complete_cds	1
MF614947	Human_respiratory_syncytial_virus_A_isolate_BJ/45117_complete_genome	1
KX765925	Human_respiratory_syncytial_virus_strain_RSVA/Homo_sapiens/NZL/LJRSV13/2015_complete_genome	1
OM062673	Xiamen	1
MW455135	Human_respiratory_syncytial_virus_A_isolate_ZS2018RSV07_attachment_glycoprotein__G__gene_complete_cds	1
MN007082	Human_respiratory_syncytial_virus_A_strain_4810-GD-CHN-2018_attachment_glycoprotein__G__gene_complete_cds	1
MN007060	Human_respiratory_syncytial_virus_A_strain_4950-GD-CHN-2018_attachment_glycoprotein__G__gene_complete_cds	1
OM062788	Xiamen	1
OM062629	Xiamen	1
OM062753	Xiamen	1
OM062679	Xiamen	1
OM062623	Xiamen	1
KU955071	Human_respiratory_syncytial_virus_A_strain_4329A/2014_attachment_glycoprotein__G__gene_complete_cds	1
KX765887	Human_respiratory_syncytial_virus_strain_RSVA/Homo_sapiens/NZL/LJRSV05/2015_complete_genome	1
MH290724	Human_respiratory_syncytial_virus_A_strain_LZ170020467/17_complete_genome	1
OM062742	Xiamen	1
OM062755	Xiamen	1
OM062751	Xiamen	1
MH447960	Human_respiratory_syncytial_virus_A_isolate_TH/B23964/2017_complete_genome	1
MH447957	Human_respiratory_syncytial_virus_A_isolate_TH/B18177/2016_complete_genome	1
MW020597	Human_respiratory_syncytial_virus_A_strain_hRSV/A/Australia.Vic/VIDRL002/2018_complete_genome	1
MW020596	Human_respiratory_syncytial_virus_A_strain_hRSV/A/Australia.Vic/VIDRL001/2018_complete_genome	1
MW020599	Human_respiratory_syncytial_virus_A_strain_hRSV/A/Australia.Vic/VIDRL002/2017_complete_genome	1
MW020598	Human_respiratory_syncytial_virus_A_strain_hRSV/A/Australia.Vic/VIDRL001/2017_complete_genome	1
OM062636	Xiamen	1
OM062633	Xiamen	1
KX655626	Human_respiratory_syncytial_virus_strain_RSVA/Homo_sapiens/JOR/D3721/2013_complete_genome	1
KM402620	Human_respiratory_syncytial_virus_isolate_VH181245_attachment_glycoprotein_G__G__gene_complete_cds	1
KM402618	Human_respiratory_syncytial_virus_isolate_VH10055_attachment_glycoprotein_G__G__gene_complete_cds	1
KM402619	Human_respiratory_syncytial_virus_isolate_VH166876_attachment_glycoprotein_G__G__gene_complete_cds	1
KM402642	Human_respiratory_syncytial_virus_isolate_VH13973_attachment_glycoprotein_G__G__gene_complete_cds	1
KM402644	Human_respiratory_syncytial_virus_isolate_VH169709_attachment_glycoprotein_G__G__gene_complete_cds	1
KY654514	Human_respiratory_syncytial_virus_A_isolate_TEv-13-132_complete_genome	1
KM402621	Human_respiratory_syncytial_virus_isolate_VH10798_attachment_glycoprotein_G__G__gene_complete_cds	1
KM402622	Human_respiratory_syncytial_virus_isolate_VH168211_attachment_glycoprotein_G__G__gene_complete_cds	1
KF246639	Human_respiratory_syncytial_virus_strain_RSV/PUNE/NIV1212314/12/A_attachment_glycoprotein_G_gene_complete_cds	1
KM042392	Human_respiratory_syncytial_virus_strain_RSVA/Homo_sapiens/USA/LA2_56/2013_complete_genome	1
KU950502	Human_respiratory_syncytial_virus_strain_RSVA/Homo_sapiens/USA/TH_10155/2012_complete_genome	1
KU950556	Human_respiratory_syncytial_virus_strain_RSVA/Homo_sapiens/USA/TH_10305/2012_complete_genome	1
KJ672458	Human_respiratory_syncytial_virus_strain_RSVA/Homo_sapiens/USA/LA2_77/2013_complete_genome	1
KP792375	Human_respiratory_syncytial_virus_isolate_MAD/GM3_10/13_G_glycoprotein__G__gene_complete_cds	1
KF915247	Human_respiratory_syncytial_virus_strain_MAD9551/12_G_glycoprotein__G__gene_complete_cds	1
KP792362	Human_respiratory_syncytial_virus_isolate_MAD/GM2_2/12_G_glycoprotein__G__gene_complete_cds	1
KJ627264	Human_respiratory_syncytial_virus_strain_RSVA/Homo_sapiens/PER/IPE01270/2012_complete_genome	1
LC474557	Human_orthopneumovirus_RSV/A/NIID/2367/14_viral_cRNA_nearly_complete_genome	1
KU950531	Human_respiratory_syncytial_virus_strain_RSVA/Homo_sapiens/USA/TH_10523/2013_complete_genome	1
KJ672465	Human_respiratory_syncytial_virus_strain_RSVA/Homo_sapiens/USA/LA2_13/2012_complete_genome	1
OK649684	Human_respiratory_syncytial_virus_A_strain_HRSV/A/Texas.USA/121301343/2015_complete_genome	1
KU955064	Human_respiratory_syncytial_virus_A_strain_4339A/2014_attachment_glycoprotein__G__gene_complete_cds	1
KU955058	Human_respiratory_syncytial_virus_A_strain_4381A/2015_attachment_glycoprotein__G__gene_complete_cds	1
KU955074	Human_respiratory_syncytial_virus_A_strain_4321A/2014_attachment_glycoprotein__G__gene_complete_cds	1
KC559440	Human_respiratory_syncytial_virus_A_strain_BJ/35320_attachment_glycoprotein__G__gene_complete_cds	1
MN531557	Human_respiratory_syncytial_virus_A_strain_GH300327/USA/2013_complete_genome	1
KF915228	Human_respiratory_syncytial_virus_strain_MAD8921/12_G_glycoprotein__G__gene_complete_cds	1
KF915227	Human_respiratory_syncytial_virus_strain_MAD8851/11_G_glycoprotein__G__gene_complete_cds	1
KU950570	Human_respiratory_syncytial_virus_strain_RSVA/Homo_sapiens/USA/TH_10130/2012_complete_genome	1
KU950557	Human_respiratory_syncytial_virus_strain_RSVA/Homo_sapiens/USA/TH_10109/2012_complete_genome	1
KU950550	Human_respiratory_syncytial_virus_strain_RSVA/Homo_sapiens/USA/TH_10287/2012_complete_genome	1
KU950664	Human_respiratory_syncytial_virus_strain_RSVA/Homo_sapiens/USA/TH_10110/2012_complete_genome	1
KJ672449	Human_respiratory_syncytial_virus_strain_RSVA/Homo_sapiens/USA/LA2_28/2012_complete_genome	1
KM434009	Human_respiratory_syncytial_virus_A_isolate_BJ/50348_attachment_glycoprotein_gene_complete_cds	1
MF445808	Human_respiratory_syncytial_virus_A_strain_FJ120202-24_attachment_glycoprotein__G__gene_complete_cds	1
MF445809	Human_respiratory_syncytial_virus_A_strain_FJ111227-14_attachment_glycoprotein__G__gene_complete_cds	1
MF445804	Human_respiratory_syncytial_virus_A_strain_FJ111227-4_attachment_glycoprotein__G__gene_complete_cds	1
MF445805	Human_respiratory_syncytial_virus_A_strain_FJ120113-07_attachment_glycoprotein__G__gene_complete_cds	1
MF445762	Human_respiratory_syncytial_virus_A_strain_FJ131007-09_attachment_glycoprotein__G__gene_complete_cds	1
MF445763	Human_respiratory_syncytial_virus_A_strain_FJ131127-14_attachment_glycoprotein__G__gene_complete_cds	1
LC474558	Human_orthopneumovirus_RSV/A/NIID/2370/14_viral_cRNA_nearly_complete_genome	1
KU950628	Human_respiratory_syncytial_virus_strain_RSVA/Homo_sapiens/USA/TH_10364/2013_complete_genome	1
KU950670	Human_respiratory_syncytial_virus_strain_RSVA/Homo_sapiens/USA/TH_10220/2012_complete_genome	1
KJ672437	Human_respiratory_syncytial_virus_strain_RSVA/Homo_sapiens/USA/LA2_99/2013_complete_genome	1
KU950636	Human_respiratory_syncytial_virus_strain_RSVA/Homo_sapiens/USA/TH_10358/2012_complete_genome	1
KM042391	Human_respiratory_syncytial_virus_strain_RSVA/Homo_sapiens/USA/LA2_83/2013_complete_genome	1
KU950581	Human_respiratory_syncytial_virus_strain_RSVA/Homo_sapiens/USA/TH_10159/2012_complete_genome	1
MW160828	Human_orthopneumovirus_strain_A/NSW/WM1213683/2017_complete_genome	1
KU950537	Human_respiratory_syncytial_virus_strain_RSVA/Homo_sapiens/USA/TH_10505/2014_complete_genome	1
KU950499	Human_respiratory_syncytial_virus_strain_RSVA/Homo_sapiens/USA/TH_10470/2013_complete_genome	1
KU955069	Human_respiratory_syncytial_virus_A_strain_4331A/2014_attachment_glycoprotein__G__gene_complete_cds	1
KM586845	Human_respiratory_syncytial_virus_strain_A/GZ/13-1220_attachment_glycoprotein__G__gene_complete_cds	1
KU955094	Human_respiratory_syncytial_virus_A_strain_4055A/2014_attachment_glycoprotein__G__gene_complete_cds	1
KU950677	Human_respiratory_syncytial_virus_strain_RSVA/Homo_sapiens/USA/TH_10148/2012_complete_genome	1
KU950486	Human_respiratory_syncytial_virus_strain_RSVA/Homo_sapiens/USA/TH_10280/2012_complete_genome	1
KM402625	Human_respiratory_syncytial_virus_isolate_VH14205_attachment_glycoprotein_G__G__gene_complete_cds	1
KM434054	Human_respiratory_syncytial_virus_A_isolate_BJ/54312_attachment_glycoprotein_gene_complete_cds	1
MW160749	Human_orthopneumovirus_strain_A/WA/PW7812155J/2016_complete_genome	2
LC530050	Human_respiratory_syncytial_virus_A_sugckmmaht_NGO3_viral_cRNA_complete_genome	2
MW160767	Human_orthopneumovirus_strain_A/WA/PW3812552D/2017_complete_genome	2
MW160772	Human_orthopneumovirus_strain_A/WA/PW7245506U/2017_complete_genome	2
MW160761	Human_orthopneumovirus_strain_A/WA/PW6361561S/2017_complete_genome	2
MW160773	Human_orthopneumovirus_strain_A/WA/PW7245902W/2017_complete_genome	2
MW160807	Human_orthopneumovirus_strain_A/NSW/WM0910208/2017_complete_genome	2
MW160787	Human_orthopneumovirus_strain_A/WA/PW9173192F/2017_complete_genome	2
MK749867	Human_respiratory_syncytial_virus_A_strain_RSVA/Homo_sapiens/NIC/IIIn_16_0242_01NT/2016_complete_genome	2
MK749917	Human_respiratory_syncytial_virus_A_strain_RSVA/Homo_sapiens/NIC/IIIn_16_0265_01NT/2016_complete_genome	2
MK749890	Human_respiratory_syncytial_virus_A_strain_RSVA/Homo_sapiens/NIC/IIIn_16_0270_01NT/2016_complete_genome	2
MN630102	Human_respiratory_syncytial_virus_A_isolate_RSVA/USA/ACRI-039/2016_complete_genome	2
OM062699	Xiamen	2
MH447958	Human_respiratory_syncytial_virus_A_isolate_TH/B18247/2016_complete_genome	2
MW033958	Human_orthopneumovirus_strain_RSV_A_S201_complete_genome	2
MW160803	Human_orthopneumovirus_strain_A/WA/PW9322831X/2016_complete_genome	2
MW160801	Human_orthopneumovirus_strain_A/WA/PW7344936K/2016_complete_genome	2
MW160795	Human_orthopneumovirus_strain_A/WA/PW9366168A/2016_complete_genome	2
KY865205	Human_orthopneumovirus_isolate_RSVA/Eg/BSU-7/2014_G_protein__G__gene_complete_cds	2
KU950540	Human_respiratory_syncytial_virus_strain_RSVA/Homo_sapiens/USA/TH_10323/2013_complete_genome	2
KU950523	Human_respiratory_syncytial_virus_strain_RSVA/Homo_sapiens/USA/TH_10656/2014_complete_genome	2
KU950459	Human_respiratory_syncytial_virus_strain_RSVA/Homo_sapiens/USA/TH_10487/2013_complete_genome	2
MW160759	Human_orthopneumovirus_strain_A/WA/PW3375488K/2016_complete_genome	2
MN630100	Human_respiratory_syncytial_virus_A_isolate_RSVA/USA/UAMS-DID-040/2016_complete_genome	2
MW160825	Human_orthopneumovirus_strain_A/NSW/WM0921853/2017_complete_genome	2
MW160830	Human_orthopneumovirus_strain_A/NSW/WM0981567/2017_complete_genome	2
MN306021	Human_orthopneumovirus_strain_SC0237_complete_genome	2
MG062688	Human_orthopneumovirus_isolate_MEX/66/2013_attachment_glycoprotein_G__G__gene_complete_cds	2
OM062790	Xiamen	2
MK749913	Human_respiratory_syncytial_virus_A_strain_RSVA/Homo_sapiens/NIC/IIIn_16_0250_01NT/2016_complete_genome	2
MK749912	Human_respiratory_syncytial_virus_A_strain_RSVA/Homo_sapiens/NIC/IIIn_15_0256_01NT/2015_complete_genome	2
OM062666	Xiamen	2
MW455133	Human_respiratory_syncytial_virus_A_isolate_ZS2018RSV05_attachment_glycoprotein__G__gene_complete_cds	2
MW455130	Human_respiratory_syncytial_virus_A_isolate_ZS2018RSV02_attachment_glycoprotein__G__gene_complete_cds	2
OM062698	Xiamen	2
OM062704	Xiamen	2
OM062701	Xiamen	2
KM434061	Human_respiratory_syncytial_virus_A_isolate_BJ/55258_2014	2
KX765902	Human_respiratory_syncytial_virus_strain_RSVA/Homo_sapiens/NZL/LJRSV33/2014_complete_genome	2
OM062776	Xiamen	2
KM434013	Human_respiratory_syncytial_virus_A_isolate_BJ/50699_attachment_glycoprotein_gene_complete_cds	2
KM434007	Human_respiratory_syncytial_virus_A_isolate_BJ/50254_attachment_glycoprotein_gene_complete_cds	2
KM434058	Human_respiratory_syncytial_virus_A_isolate_BJ/54772_attachment_glycoprotein_gene_complete_cds	2
OM062624	Xiamen	2
KM434051	Human_respiratory_syncytial_virus_A_isolate_BJ/54135_attachment_glycoprotein_gene_complete_cds	2
KM434050	Human_respiratory_syncytial_virus_A_isolate_BJ/54092_attachment_glycoprotein_gene_complete_cds	2
MN007048	Human_respiratory_syncytial_virus_A_strain_2178-GD-CHN-2018_attachment_glycoprotein__G__gene_complete_cds	2
KM434033	Human_respiratory_syncytial_virus_A_isolate_BJ/51929_attachment_glycoprotein_gene_complete_cds	2
KM434036	Human_respiratory_syncytial_virus_A_isolate_BJ/52543_attachment_glycoprotein_gene_complete_cds	2
OM062746	Xiamen	2
OM062786	Xiamen	2
OM062750	Xiamen	2
OM062795	Xiamen	2
OM062654	Xiamen	2
OM062770	Xiamen	2
OM062682	Xiamen	2
OM062637	Xiamen	2
OM062766	Xiamen	2
OM062752	Xiamen	2
OM062686	Xiamen	2
OM062762	Xiamen	2
OM062796	Xiamen	2
OM062772	Xiamen	2
OM062650	Xiamen	2
KU955057	Human_respiratory_syncytial_virus_A_strain_4382A/2015_attachment_glycoprotein__G__gene_complete_cds	2
KU955081	Human_respiratory_syncytial_virus_A_strain_4289A/2014_attachment_glycoprotein__G__gene_complete_cds	2
KU955092	Human_respiratory_syncytial_virus_A_strain_4069A/2014_attachment_glycoprotein__G__gene_complete_cds	2
KU955101	Human_respiratory_syncytial_virus_A_strain_3988A/2014_attachment_glycoprotein__G__gene_complete_cds	2
KU955006	Human_respiratory_syncytial_virus_A_strain_14313/2015_attachment_glycoprotein__G__gene_complete_cds	2
KU955103	Human_respiratory_syncytial_virus_A_strain_3959A/2014_attachment_glycoprotein__G__gene_complete_cds	2
KM434028	Human_respiratory_syncytial_virus_A_isolate_BJ/51388_attachment_glycoprotein_gene_complete_cds	2
MW160822	Human_orthopneumovirus_strain_A/NSW/WM1233497/2017_complete_genome	2
KU955097	Human_respiratory_syncytial_virus_A_strain_4031A/2014_attachment_glycoprotein__G__gene_complete_cds	2
KU955063	Human_respiratory_syncytial_virus_A_strain_4348A/2014_attachment_glycoprotein__G__gene_complete_cds	2
OM062696	Xiamen	2
OM062635	Xiamen	2
OM062626	Xiamen	2
OM062660	Xiamen	2
OM062671	Xiamen	2
OM062683	Xiamen	2
OM062657	Xiamen	2
OM062627	Xiamen	2
OM062714	Xiamen	2
OM062651	Xiamen	2
OM062632	Xiamen	2
OM062745	Xiamen	2
OM062678	Xiamen	2
OM062644	Xiamen	2
OM062758	Xiamen	2
KU955068	Human_respiratory_syncytial_virus_A_strain_4332A/2014_attachment_glycoprotein__G__gene_complete_cds	2
OM062649	Xiamen	2
OM062631	Xiamen	2
OM062680	Xiamen	2
OM062791	Xiamen	2
OM062782	Xiamen	2
MH447959	Human_respiratory_syncytial_virus_A_isolate_TH/B23576/2017_complete_genome	2
MF445770	Human_respiratory_syncytial_virus_A_strain_FJ141121-25_attachment_glycoprotein__G__gene_complete_cds	2
MF445769	Human_respiratory_syncytial_virus_A_strain_FJ140112-12_attachment_glycoprotein__G__gene_complete_cds	2
MF445801	Human_respiratory_syncytial_virus_A_strain_FJ120108-05_attachment_glycoprotein__G__gene_complete_cds	2
MF445767	Human_respiratory_syncytial_virus_A_strain_FJ131222-27_attachment_glycoprotein__G__gene_complete_cds	2
MF445771	Human_respiratory_syncytial_virus_A_strain_FJ141209-31_attachment_glycoprotein__G__gene_complete_cds	2
MF445802	Human_respiratory_syncytial_virus_A_strain_FJ111026-32_attachment_glycoprotein__G__gene_complete_cds	2
MF445777	Human_respiratory_syncytial_virus_A_strain_FJ150204-34_attachment_glycoprotein__G__gene_complete_cds	2
MF445775	Human_respiratory_syncytial_virus_A_strain_FJ150117-62_attachment_glycoprotein__G__gene_complete_cds	2
MF445773	Human_respiratory_syncytial_virus_A_strain_FJ141202-29_attachment_glycoprotein__G__gene_complete_cds	2
MF445772	Human_respiratory_syncytial_virus_A_strain_FJ141122-26_attachment_glycoprotein__G__gene_complete_cds	2
MF445776	Human_respiratory_syncytial_virus_A_strain_FJ150319-13_attachment_glycoprotein__G__gene_complete_cds	2
MF445803	Human_respiratory_syncytial_virus_A_strain_FJ120326-15_attachment_glycoprotein__G__gene_complete_cds	2
MF445744	Human_respiratory_syncytial_virus_A_strain_FJ121125-58_attachment_glycoprotein__G__gene_complete_cds	2
MF445798	Human_respiratory_syncytial_virus_A_strain_FJ110111-23_attachment_glycoprotein__G__gene_complete_cds	2
MF445745	Human_respiratory_syncytial_virus_A_strain_FJ130112-04_attachment_glycoprotein__G__gene_complete_cds	2
MF445747	Human_respiratory_syncytial_virus_A_strain_FJ121125-59_attachment_glycoprotein__G__gene_complete_cds	2
MF445748	Human_respiratory_syncytial_virus_A_strain_FJ131111-10_attachment_glycoprotein__G__gene_complete_cds	2
MF445797	Human_respiratory_syncytial_virus_A_strain_FJ110101-11_attachment_glycoprotein__G__gene_complete_cds	2
MF445750	Human_respiratory_syncytial_virus_A_strain_FJ150115-51_attachment_glycoprotein__G__gene_complete_cds	2
MG813978	Human_orthopneumovirus_isolate_A-TX-009a-2012-WGS_complete_genome	2
OM062622	Xiamen	2
MF445768	Human_respiratory_syncytial_virus_A_strain_FJ140104-09_attachment_glycoprotein__G__gene_complete_cds	2
MF445799	Human_respiratory_syncytial_virus_A_strain_FJ111121-12_attachment_glycoprotein__G__gene_complete_cds	2
MF445756	Human_respiratory_syncytial_virus_A_strain_FJ150219-36_attachment_glycoprotein__G__gene_complete_cds	2
MF445755	Human_respiratory_syncytial_virus_A_strain_FJ150122-12_attachment_glycoprotein__G__gene_complete_cds	2
MF445757	Human_respiratory_syncytial_virus_A_strain_FJ150223-25_attachment_glycoprotein__G__gene_complete_cds	2
MF445774	Human_respiratory_syncytial_virus_A_strain_FJ150112-24_attachment_glycoprotein__G__gene_complete_cds	2
OM062642	Xiamen	3
OM062767	Xiamen	3
OM062668	Xiamen	3
MN007033	Human_respiratory_syncytial_virus_A_strain_2426-GD-CHN-2018_attachment_glycoprotein__G__gene_complete_cds	3
OM062798	Xiamen	3
OM062785	Xiamen	3
OM062692	Xiamen	3
OM062737	Xiamen	3
OM062712	Xiamen	3
OM062711	Xiamen	3
OM062793	Xiamen	3
OM062665	Xiamen	3
OM062775	Xiamen	3
OM062773	Xiamen	3
OM062789	Xiamen	3
OM062759	Xiamen	3
OM062761	Xiamen	3
OM062765	Xiamen	3
OM062769	Xiamen	3
OM062756	Xiamen	3
MW455132	Human_respiratory_syncytial_virus_A_isolate_ZS2018RSV04_attachment_glycoprotein__G__gene_complete_cds	3
OM062740	Xiamen	3
MN007035	Human_respiratory_syncytial_virus_A_strain_2087-GD-CHN-2018_attachment_glycoprotein__G__gene_complete_cds	3
MN306017	Human_respiratory_syncytial_virus_A_strain_SC0135_complete_genome	3
MN306045	Human_respiratory_syncytial_virus_A_strain_SC0850_complete_genome	3
MN007041	Human_respiratory_syncytial_virus_A_strain_2509-GD-CHN-2018_attachment_glycoprotein__G__gene_complete_cds	3
OM062719	Xiamen	3
OM062757	Xiamen	3
OM062648	Xiamen	3
OM062709	Xiamen	3
OM062694	Xiamen	3
OM062771	Xiamen	3
OM062764	Xiamen	3
OM062621	Xiamen	3
MN007039	Human_respiratory_syncytial_virus_A_strain_2582-GD-CHN-2018_attachment_glycoprotein__G__gene_complete_cds	3
OM062780	Xiamen	3
OM062684	Xiamen	3
OM062768	Xiamen	3
OM062659	Xiamen	3
OM062688	Xiamen	3
OM062647	Xiamen	3
OM062630	Xiamen	3
OM062725	Xiamen	3
OM062715	Xiamen	3
OM062643	Xiamen	3
MN007053	Human_respiratory_syncytial_virus_A_strain_3416-GD-CHN-2018_attachment_glycoprotein__G__gene_complete_cds	3
MN007055	Human_respiratory_syncytial_virus_A_strain_3507-GD-CHN-2018_attachment_glycoprotein__G__gene_complete_cds	3
OM062799	Xiamen	3
MN007074	Human_respiratory_syncytial_virus_A_strain_5536-GD-CHN-2019_attachment_glycoprotein__G__gene_complete_cds	3
MN007047	Human_respiratory_syncytial_virus_A_strain_2053-GD-CHN-2018_attachment_glycoprotein__G__gene_complete_cds	3
OM062628	Xiamen	3
MN007037	Human_respiratory_syncytial_virus_A_strain_2293-GD-CHN-2018_attachment_glycoprotein__G__gene_complete_cds	3
MN007085	Human_respiratory_syncytial_virus_A_strain_5403-GD-CHN-2018_attachment_glycoprotein__G__gene_complete_cds	3
MN007061	Human_respiratory_syncytial_virus_A_strain_5148-GD-CHN-2018_attachment_glycoprotein__G__gene_complete_cds	3
OM062739	Xiamen	3
OM062738	Xiamen	3
OM062708	Xiamen	3
MW455131	Human_respiratory_syncytial_virus_A_isolate_ZS2018RSV03_attachment_glycoprotein__G__gene_complete_cds	3
OM062713	Xiamen	3
OM062703	Xiamen	3
MN007045	Human_respiratory_syncytial_virus_A_strain_2046-GD-CHN-2018_attachment_glycoprotein__G__gene_complete_cds	3
MN007062	Human_respiratory_syncytial_virus_A_strain_5262-GD-CHN-2018_attachment_glycoprotein__G__gene_complete_cds	3
MN007083	Human_respiratory_syncytial_virus_A_strain_5379-GD-CHN-2018_attachment_glycoprotein__G__gene_complete_cds	3
OM062734	Xiamen	3
OM062640	Xiamen	3
OM062695	Xiamen	3
OM062716	Xiamen	3
MN007054	Human_respiratory_syncytial_virus_A_strain_3499-GD-CHN-2018_attachment_glycoprotein__G__gene_complete_cds	3
OM062730	Xiamen	3
OM062783	Xiamen	3
OM062722	Xiamen	3
OM062697	Xiamen	3
MN007052	Human_respiratory_syncytial_virus_A_strain_3267-GD-CHN-2018_attachment_glycoprotein__G__gene_complete_cds	3
MW455134	Human_respiratory_syncytial_virus_A_isolate_ZS2018RSV06_attachment_glycoprotein__G__gene_complete_cds	3
MN306029	Human_respiratory_syncytial_virus_A_strain_SC0398_complete_genome	3
MN007066	Human_respiratory_syncytial_virus_A_strain_5502-GD-CHN-2018_attachment_glycoprotein__G__gene_complete_cds	3
OM062705	Xiamen	3
OM062681	Xiamen	3
OM062710	Xiamen	3
OM062718	Xiamen	3
MT422270	Human_respiratory_syncytial_virus_A_strain_RSVA/Novosibirsk/138Hp/2019_complete_genome	3
MT422269	Human_respiratory_syncytial_virus_A_strain_RSVA/Novosibirsk/108Hp/2019_complete_genome	3
OM062723	Xiamen	3
OM062731	Xiamen	3
MN007038	Human_respiratory_syncytial_virus_A_strain_2889-GD-CHN-2018_attachment_glycoprotein__G__gene_complete_cds	3
OM062667	Xiamen	3
OM062638	Xiamen	3
OM062663	Xiamen	3
OM062655	Xiamen	3
MN007046	Human_respiratory_syncytial_virus_A_strain_3226-GD-CHN-2018_attachment_glycoprotein__G__gene_complete_cds	3
OM062720	Xiamen	3
MN306048	Human_respiratory_syncytial_virus_A_strain_SC0885_complete_genome	3
OM062717	Xiamen	3
MN007043	Human_respiratory_syncytial_virus_A_strain_3432-GD-CHN-2018_attachment_glycoprotein__G__gene_complete_cds	3
OM062728	Xiamen	3
OM062727	Xiamen	3
OM062724	Xiamen	3
OM062652	Xiamen	3
MN007036	Human_respiratory_syncytial_virus_A_strain_2111-GD-CHN-2018_attachment_glycoprotein__G__gene_complete_cds	3
MN007040	Human_respiratory_syncytial_virus_A_strain_2939-GD-CHN-2018_attachment_glycoprotein__G__gene_complete_cds	3
OM062646	Xiamen	3
OM062619	Xiamen	3
MN007078	Human_respiratory_syncytial_virus_A_strain_5866-GD-CHN-2019_attachment_glycoprotein__G__gene_complete_cds	3
OM062675	Xiamen	3
OM062658	Xiamen	3
MN007084	Human_respiratory_syncytial_virus_A_strain_2970-GD-CHN-2018_attachment_glycoprotein__G__gene_complete_cds	3
MN007049	Human_respiratory_syncytial_virus_A_strain_2459-GD-CHN-2018_attachment_glycoprotein__G__gene_complete_cds	3
MN007081	Human_respiratory_syncytial_virus_A_strain_3697-GD-CHN-2018_attachment_glycoprotein__G__gene_complete_cds	3
MN007073	Human_respiratory_syncytial_virus_A_strain_5775-GD-CHN-2019_attachment_glycoprotein__G__gene_complete_cds	3
OM062729	Xiamen	3
MT422271	Human_respiratory_syncytial_virus_A_strain_RSVA/Novosibirsk/893Hp/2019_complete_genome	3
MN007058	Human_respiratory_syncytial_virus_A_strain_2061-GD-CHN-2018_attachment_glycoprotein__G__gene_complete_cds	3
MN007057	Human_respiratory_syncytial_virus_A_strain_4372-GD-CHN-2018_attachment_glycoprotein__G__gene_complete_cds	3
KU950608	Human_respiratory_syncytial_virus_strain_RSVA/Homo_sapiens/USA/TH_10508/2013_complete_genome	1
KU950472	Human_respiratory_syncytial_virus_strain_RSVA/Homo_sapiens/USA/TH_10482/2013_complete_genome	1
KU950598	Human_respiratory_syncytial_virus_strain_RSVA/Homo_sapiens/USA/TH_10618/2013_complete_genome	1
KU950470	Human_respiratory_syncytial_virus_strain_RSVA/Homo_sapiens/USA/TH_10464/2013_complete_genome	1
MW160776	Human_orthopneumovirus_strain_A/WA/PW2552199A/2017_complete_genome	1
KX765926	Human_respiratory_syncytial_virus_strain_RSVA/Homo_sapiens/NZL/LJRSV59/2012_complete_genome	1
KJ672428	Human_respiratory_syncytial_virus_strain_RSVA/Homo_sapiens/USA/LA2_55/2013_complete_genome	1
KU950521	Human_respiratory_syncytial_virus_strain_RSVA/Homo_sapiens/USA/TH_10149/2012_complete_genome	2
MG062687	Human_orthopneumovirus_isolate_MEX/65/2013_attachment_glycoprotein_G__G__gene_complete_cds	2
KU950464	Human_respiratory_syncytial_virus_strain_RSVA/Homo_sapiens/USA/TH_10654/2014_complete_genome	2
KU950456	Human_respiratory_syncytial_virus_strain_RSVA/Homo_sapiens/USA/TH_10594/2013_complete_genome	2
KU950518	Human_respiratory_syncytial_virus_strain_RSVA/Homo_sapiens/USA/TH_10536/2013_complete_genome	2
KU839624	Human_respiratory_syncytial_virus_strain_RSVA/Homo_sapiens/USA/TH-27/2013_complete_genome	2
KU950468	Human_respiratory_syncytial_virus_strain_RSVB/Homo_sapiens/USA/TH_10632/2013_complete_genome	2
KU950527	Human_respiratory_syncytial_virus_strain_RSVA/Homo_sapiens/USA/TH_10533/2013_complete_genome	2
KU839631	Human_respiratory_syncytial_virus_strain_RSVA/Homo_sapiens/USA/TH-31/2013_complete_genome	2
KX765977	Human_respiratory_syncytial_virus_strain_RSVA/Homo_sapiens/NZL/LJRSV18/2014_complete_genome	2
KX655640	Human_respiratory_syncytial_virus_strain_RSVA/Homo_sapiens/JOR/D3681/2013_complete_genome	2
KC731482	Human_respiratory_syncytial_virus_strain_RSV-A/NIV1114046/11_complete_genome	2
KF246640	Human_respiratory_syncytial_virus_strain_RSV/PUNE/NIV1212316/12/A_attachment_glycoprotein_G_gene_complete_cds	2
KU950631	Human_respiratory_syncytial_virus_strain_RSVA/Homo_sapiens/USA/TH_10093/2012_complete_genome	2
KU950615	Human_respiratory_syncytial_virus_strain_RSVA/Homo_sapiens/USA/TH_10150/2012_complete_genome	2
MN630105	Human_respiratory_syncytial_virus_A_isolate_RSVA/USA/ACRI-056/2016_complete_genome	2
KX655644	Human_respiratory_syncytial_virus_strain_RSVA/Homo_sapiens/JOR/A0614/2012_complete_genome	2
KM402635	Human_respiratory_syncytial_virus_isolate_VH181583_attachment_glycoprotein_G__G__gene_complete_cds	2
LC474556	Human_orthopneumovirus_RSV/A/NIID/2347/14_viral_cRNA_nearly_complete_genome	2
KM402645	Human_respiratory_syncytial_virus_isolate_VH170997_attachment_glycoprotein_G__G__gene_complete_cds	2
KM402662	Human_respiratory_syncytial_virus_isolate_VH202859_attachment_glycoprotein_G__G__gene_complete_cds	2
KM402638	Human_respiratory_syncytial_virus_isolate_VH23420_attachment_glycoprotein_G__G__gene_complete_cds	2
KM402647	Human_respiratory_syncytial_virus_isolate_VH177528_attachment_glycoprotein_G__G__gene_complete_cds	2
KM402637	Human_respiratory_syncytial_virus_isolate_VH170477_attachment_glycoprotein_G__G__gene_complete_cds	2
KY865203	Human_orthopneumovirus_isolate_RSVA/Eg/BSU-10/2014_G_protein__G__gene_complete_cds	2
KY865196	Human_orthopneumovirus_isolate_RSVA/Eg/BSU-5/2014_G_protein__G__gene_complete_cds	2
KF915233	Human_respiratory_syncytial_virus_strain_MAD9417/12_G_glycoprotein__G__gene_complete_cds	2
KP792373	Human_respiratory_syncytial_virus_isolate_MAD/GM2_14/12_G_glycoprotein__G__gene_complete_cds	2
KF246641	Human_respiratory_syncytial_virus_strain_RSV/PUNE/NIV1212334/12/A_attachment_glycoprotein_G_gene_complete_cds	2
KY654516	Human_respiratory_syncytial_virus_A_isolate_TOp-13-186_complete_genome	2
KF246638	Human_respiratory_syncytial_virus_strain_RSV/PUNE/NIV1210989/12/A_attachment_glycoprotein_G_gene_complete_cds	2
KY865209	Human_orthopneumovirus_isolate_RSVA/Eg/BSU-24/2015_G_protein__G__gene_complete_cds	2
KX765886	Human_respiratory_syncytial_virus_strain_RSVA/Homo_sapiens/NZL/LJRSV01/2015_complete_genome	2
KY865199	Human_orthopneumovirus_isolate_RSVA/Eg/BSU-28/2015_G_protein__G__gene_complete_cds	2
MW160819	Human_orthopneumovirus_strain_A/NSW/WM1061759/2017_complete_genome	2
MW160762	Human_orthopneumovirus_strain_A/WA/PW7202552D/2017_complete_genome	2
OM062702	Xiamen	2
OM062670	Xiamen	2
OM062787	Xiamen	2
MN007044	Human_respiratory_syncytial_virus_A_strain_2558-GD-CHN-2018_attachment_glycoprotein__G__gene_complete_cds	2
OM062669	Xiamen	2
OM062625	Xiamen	2
OM062676	Xiamen	2
MN007080	Human_respiratory_syncytial_virus_A_strain_4075-GD-CHN-2018_attachment_glycoprotein__G__gene_complete_cds	2
OM062792	Xiamen	2
OM062620	Xiamen	2
OM062779	Xiamen	2
OM062760	Xiamen	2
OM062797	Xiamen	2
OM062707	Xiamen	2
OM062634	Xiamen	2
OM062664	Xiamen	2
OM062656	Xiamen	2
KY982517	Human_respiratory_syncytial_virus_A_strain_RSVA/Homo_sapiens/USA/LA2_03/2013_complete_genome	2
KJ672433	Human_respiratory_syncytial_virus_strain_RSVA/Homo_sapiens/USA/LA2_95/2013_complete_genome	2
KF915259	Human_respiratory_syncytial_virus_strain_MAD9618/13_G_glycoprotein__G__gene_complete_cds	2
KP792376	Human_respiratory_syncytial_virus_isolate_MAD/GM3_14/13_G_glycoprotein__G__gene_complete_cds	2
KM402628	Human_respiratory_syncytial_virus_isolate_VH185093_attachment_glycoprotein_G__G__gene_complete_cds	2
KM402658	Human_respiratory_syncytial_virus_isolate_VH190329_attachment_glycoprotein_G__G__gene_complete_cds	2
KU950567	Human_respiratory_syncytial_virus_strain_RSVA/Homo_sapiens/USA/TH_10324/2012_complete_genome	2
KU839637	Human_respiratory_syncytial_virus_strain_RSVA/Homo_sapiens/USA/TH-24/2014_complete_genome	2
MN306031	Human_orthopneumovirus_strain_SC0460_complete_genome	2
MW160824	Human_orthopneumovirus_strain_A/NSW/WM1214401/2017_complete_genome	2
MW160827	Human_orthopneumovirus_strain_A/NSW/WM1024481/2017_complete_genome	2
MW160809	Human_orthopneumovirus_strain_A/NSW/WM0971458/2017_complete_genome	2
MN306030	Human_orthopneumovirus_strain_SC0410_complete_genome	2
KJ672441	Human_respiratory_syncytial_virus_strain_RSVA/Homo_sapiens/USA/LA2_87/2013_complete_genome	2
KM042389	Human_respiratory_syncytial_virus_strain_RSVA/Homo_sapiens/USA/LA2_10/2012_complete_genome	2
KF915242	Human_respiratory_syncytial_virus_strain_MAD9537/12_G_glycoprotein__G__gene_complete_cds	2
KP792363	Human_respiratory_syncytial_virus_isolate_MAD/GM2_3/12_G_glycoprotein__G__gene_complete_cds	2
KM402663	Human_respiratory_syncytial_virus_isolate_VH220557_attachment_glycoprotein_G__G__gene_complete_cds	2
KM402630	Human_respiratory_syncytial_virus_isolate_VH10418_attachment_glycoprotein_G__G__gene_complete_cds	2
KM402643	Human_respiratory_syncytial_virus_isolate_VH14788_attachment_glycoprotein_G__G__gene_complete_cds	2
KM402627	Human_respiratory_syncytial_virus_isolate_VH217355_attachment_glycoprotein_G__G__gene_complete_cds	2
MW160766	Human_orthopneumovirus_strain_A/WA/PW9201364H/2016_complete_genome	2
MW160747	Human_orthopneumovirus_strain_A/WA/PW3618198U/2016_complete_genome	2
KF915235	Human_respiratory_syncytial_virus_strain_MAD9427/12_G_glycoprotein__G__gene_complete_cds	2
KP792364	Human_respiratory_syncytial_virus_isolate_MAD/GM2_4/12_G_glycoprotein__G__gene_complete_cds	2
KP792374	Human_respiratory_syncytial_virus_isolate_MAD/GM2_15/12_G_glycoprotein__G__gene_complete_cds	2
KF915234	Human_respiratory_syncytial_virus_strain_MAD9419/12_G_glycoprotein__G__gene_complete_cds	2
KU950524	Human_respiratory_syncytial_virus_strain_RSVA/Homo_sapiens/USA/TH_10094/2012_complete_genome	2
MW160774	Human_orthopneumovirus_strain_A/WA/PW8423521R/2017_complete_genome	2
MK749884	Human_respiratory_syncytial_virus_A_strain_RSVA/Homo_sapiens/NIC/IIIn_16_0313_01NT/2016_complete_genome	2
KU950680	Human_respiratory_syncytial_virus_strain_RSVA/Homo_sapiens/USA/TH_10195/2012_complete_genome	2
KJ672424	Human_respiratory_syncytial_virus_strain_RSVA/Homo_sapiens/USA/LA2_106/2012_complete_genome	2
KU950572	Human_respiratory_syncytial_virus_strain_RSVA/Homo_sapiens/USA/TH_10209/2012_complete_genome	2
KJ672464	Human_respiratory_syncytial_virus_strain_RSVA/Homo_sapiens/USA/LA2_04/2012_complete_genome	2
KU950509	Human_respiratory_syncytial_virus_strain_RSVA/Homo_sapiens/USA/TH_10221/2012_complete_genome	2
KU950480	Human_respiratory_syncytial_virus_strain_RSVA/Homo_sapiens/USA/TH_10272/2012_complete_genome	2
KM042386	Human_respiratory_syncytial_virus_strain_RSVA/Homo_sapiens/USA/LA2_49/2013_complete_genome	2
KU950694	Human_respiratory_syncytial_virus_strain_RSVA/Homo_sapiens/USA/TH_10233/2012_complete_genome	2
KU950493	Human_respiratory_syncytial_virus_strain_RSVA/Homo_sapiens/USA/TH_10126/2012_complete_genome	2
KU950483	Human_respiratory_syncytial_virus_strain_RSVA/Homo_sapiens/USA/TH_10534/2013_complete_genome	2
KJ672444	Human_respiratory_syncytial_virus_strain_RSVA/Homo_sapiens/USA/LA2_11/2012_complete_genome	2
KU950653	Human_respiratory_syncytial_virus_strain_RSVA/Homo_sapiens/USA/TH_10204/2012_complete_genome	2
KU950696	Human_respiratory_syncytial_virus_strain_RSVA/Homo_sapiens/USA/TH_10283/2012_complete_genome	2
KU950617	Human_respiratory_syncytial_virus_strain_RSVA/Homo_sapiens/USA/TH_10229/2012_complete_genome	2
KJ672429	Human_respiratory_syncytial_virus_strain_RSVA/Homo_sapiens/USA/LA2_69/2013_complete_genome	2
KJ672475	Human_respiratory_syncytial_virus_strain_RSVA/Homo_sapiens/USA/LA2_17/2013_complete_genome	2
KM434034	Human_respiratory_syncytial_virus_A_isolate_BJ/52137_attachment_glycoprotein_gene_complete_cds	2
KM402641	Human_respiratory_syncytial_virus_isolate_VH10749_attachment_glycoprotein_G__G__gene_complete_cds	2
KM402665	Human_respiratory_syncytial_virus_isolate_VH26593_attachment_glycoprotein_G__G__gene_complete_cds	2
KP792365	Human_respiratory_syncytial_virus_isolate_MAD/GM2_5/12_G_glycoprotein__G__gene_complete_cds	2
KX858754	Human_respiratory_syncytial_virus_A_isolate_13-005275_attachment_glycoprotein__G__gene_complete_cds	2
KF915243	Human_respiratory_syncytial_virus_strain_MAD9541/12_G_glycoprotein__G__gene_complete_cds	2
KY865200	Human_orthopneumovirus_isolate_RSVA/Eg/BSU-23/2015_G_protein__G__gene_complete_cds	2
KM402633	Human_respiratory_syncytial_virus_isolate_VH17372_attachment_glycoprotein_G__G__gene_complete_cds	2
MH447953	Human_respiratory_syncytial_virus_A_isolate_TH/CB124/2013_complete_genome	2
KU955060	Human_respiratory_syncytial_virus_A_strain_4370A/2015_attachment_glycoprotein__G__gene_complete_cds	2
KU955075	Human_respiratory_syncytial_virus_A_strain_4317A/2014_attachment_glycoprotein__G__gene_complete_cds	2
KU955079	Human_respiratory_syncytial_virus_A_strain_4308A/2014_attachment_glycoprotein__G__gene_complete_cds	2
KU955080	Human_respiratory_syncytial_virus_A_strain_4307A/2014_attachment_glycoprotein__G__gene_complete_cds	2
KU955078	Human_respiratory_syncytial_virus_A_strain_4309A/2014_attachment_glycoprotein__G__gene_complete_cds	2
KM402629	Human_respiratory_syncytial_virus_isolate_VH31796_attachment_glycoprotein_G__G__gene_complete_cds	2
OK649682	Human_respiratory_syncytial_virus_A_strain_HRSV/A/Texas.USA/121301033/2012_complete_genome	2
KM042390	Human_respiratory_syncytial_virus_strain_RSVA/Homo_sapiens/USA/LA2_94/2013_complete_genome	2
KM042388	Human_respiratory_syncytial_virus_strain_RSVA/Homo_sapiens/USA/LA2_98/2013_complete_genome	2
KJ672469	Human_respiratory_syncytial_virus_strain_RSVA/Homo_sapiens/USA/LA2_44/2013_complete_genome	2
KF915231	Human_respiratory_syncytial_virus_strain_MAD9380/12_G_glycoprotein__G__gene_complete_cds	2
KP792361	Human_respiratory_syncytial_virus_isolate_MAD/GM2_1/12_G_glycoprotein__G__gene_complete_cds	2
KU950492	Human_respiratory_syncytial_virus_strain_RSVA/Homo_sapiens/USA/TH_10166/2012_complete_genome	2
KF915236	Human_respiratory_syncytial_virus_strain_MAD9433/12_G_glycoprotein__G__gene_complete_cds	2
KP792370	Human_respiratory_syncytial_virus_isolate_MAD/GM2_11/12_G_glycoprotein__G__gene_complete_cds	2
KM402666	Human_respiratory_syncytial_virus_isolate_VH28852_attachment_glycoprotein_G__G__gene_complete_cds	2
KM402631	Human_respiratory_syncytial_virus_isolate_VH184971_attachment_glycoprotein_G__G__gene_complete_cds	2
KM402651	Human_respiratory_syncytial_virus_isolate_VH185064A_attachment_glycoprotein_G__G__gene_complete_cds	2
KM402671	Human_respiratory_syncytial_virus_isolate_VH40222_attachment_glycoprotein_G__G__gene_complete_cds	2
KF915251	Human_respiratory_syncytial_virus_strain_MAD9561/12_G_glycoprotein__G__gene_complete_cds	2
KF915249	Human_respiratory_syncytial_virus_strain_MAD9559/12_G_glycoprotein__G__gene_complete_cds	2
KM402632	Human_respiratory_syncytial_virus_isolate_VH326278_attachment_glycoprotein_G__G__gene_complete_cds	2
KM402634	Human_respiratory_syncytial_virus_isolate_VH318750_attachment_glycoprotein_G__G__gene_complete_cds	2

## Sheet: RSV-B-G for ML tree
GenBank accession number	Label	Lineage
OK649755	Human_respiratory_syncytial_virus_B_strain_HRSV/B/Texas.USA/121301314/2014_complete_genome	1
KU950613	Human_respiratory_syncytial_virus_strain_RSVB/Homo_sapiens/USA/TH_10646/2013_complete_genome	1
KU950552	Human_respiratory_syncytial_virus_strain_RSVB/Homo_sapiens/USA/TH_10535/2013_complete_genome	1
KU950496	Human_respiratory_syncytial_virus_strain_RSVB/Homo_sapiens/USA/TH_10648/2013_complete_genome	1
KU950578	Human_respiratory_syncytial_virus_strain_RSVB/Homo_sapiens/USA/TH_10421/2013_complete_genome	1
KU950494	Human_respiratory_syncytial_virus_strain_RSVB/Homo_sapiens/USA/TH_10653/2013_complete_genome	1
KU950530	Human_respiratory_syncytial_virus_strain_RSVB/Homo_sapiens/USA/TH_10584/2014_complete_genome	1
JX576734	Human_respiratory_syncytial_virus_strain_12-003981_from_Netherlands_complete_genome	1
JX576736	Human_respiratory_syncytial_virus_strain_12-001238_from_Netherlands_complete_genome	1
KX858755	Human_respiratory_syncytial_virus_B_isolate_13-001273_attachment_glycoprotein__G__gene_complete_cds	1
KY249658	Human_respiratory_syncytial_virus_B_isolate_RSVB/England167/2014_complete_genome	1
MK749900	Human_respiratory_syncytial_virus_B_strain_RSVB/Homo_sapiens/NIC/7309_04/2013_complete_genome	1
KJ690609	Human_respiratory_syncytial_virus_strain_DEL/S189F/10_attachment_glycoprotein__G__gene_complete_cds	1
KX655654	Human_respiratory_syncytial_virus_strain_RSVB/Homo_sapiens/JOR/D3125/2011_complete_genome	1
MK109764	Human_respiratory_syncytial_virus_B_strain_RSVB/Homo_sapiens/JOR/C2749/2013_complete_genome	1
KU950679	Human_respiratory_syncytial_virus_strain_RSVB/Homo_sapiens/USA/TH_10395/2013_complete_genome	1
KU950665	Human_respiratory_syncytial_virus_strain_RSVB/Homo_sapiens/USA/TH_10542/2013_complete_genome	1
KU950465	Human_respiratory_syncytial_virus_strain_RSVB/Homo_sapiens/USA/TH_10578/2013_complete_genome	1
KU950555	Human_respiratory_syncytial_virus_strain_RSVB/Homo_sapiens/USA/TH_10452/2013_complete_genome	1
KU950697	Human_respiratory_syncytial_virus_strain_RSVB/Homo_sapiens/USA/TH_10430/2013_complete_genome	1
KU950648	Human_respiratory_syncytial_virus_strain_RSVB/Homo_sapiens/USA/TH_10564/2014_complete_genome	1
KU950668	Human_respiratory_syncytial_virus_strain_RSVB/Homo_sapiens/USA/TH_10448/2013_complete_genome	1
KU950663	Human_respiratory_syncytial_virus_strain_RSVB/Homo_sapiens/USA/TH_10619/2013_complete_genome	1
KU950539	Human_respiratory_syncytial_virus_strain_RSVB/Homo_sapiens/USA/TH_10576/2013_complete_genome	1
KU950622	Human_respiratory_syncytial_virus_strain_RSVB/Homo_sapiens/USA/TH_10451/2013_complete_genome	1
KU950599	Human_respiratory_syncytial_virus_strain_RSVB/Homo_sapiens/USA/TH_10548/2013_complete_genome	1
KU950543	Human_respiratory_syncytial_virus_strain_RSVB/Homo_sapiens/USA/TH_10485/2013_complete_genome	1
KU950606	Human_respiratory_syncytial_virus_strain_RSVB/Homo_sapiens/USA/TH_10490/2013_complete_genome	1
KU950689	Human_respiratory_syncytial_virus_strain_RSVB/Homo_sapiens/USA/TH_10489/2013_complete_genome	1
KU950466	Human_respiratory_syncytial_virus_strain_RSVB/Homo_sapiens/USA/TH_10488/2013_complete_genome	1
KU950515	Human_respiratory_syncytial_virus_strain_RSVB/Homo_sapiens/USA/TH_10478/2013_complete_genome	1
KU950695	Human_respiratory_syncytial_virus_strain_RSVB/Homo_sapiens/USA/TH_10396/2013_complete_genome	1
KU950463	Human_respiratory_syncytial_virus_strain_RSVB/Homo_sapiens/USA/TH_10357/2013_complete_genome	1
KU950553	Human_respiratory_syncytial_virus_strain_RSVB/Homo_sapiens/USA/TH_10471/2013_complete_genome	1
KU950495	Human_respiratory_syncytial_virus_strain_RSVB/Homo_sapiens/USA/TH_10560/2013_complete_genome	1
KU950532	Human_respiratory_syncytial_virus_strain_RSVB/Homo_sapiens/USA/TH_10440/2013_complete_genome	1
KU950687	Human_respiratory_syncytial_virus_strain_RSVB/Homo_sapiens/USA/TH_10611/2013_complete_genome	1
KU950690	Human_respiratory_syncytial_virus_strain_RSVB/Homo_sapiens/USA/TH_10447/2013_complete_genome	1
KU950482	Human_respiratory_syncytial_virus_strain_RSVB/Homo_sapiens/USA/TH_10504/2013_complete_genome	1
KU950691	Human_respiratory_syncytial_virus_strain_RSVB/Homo_sapiens/USA/TH_10467/2013_complete_genome	1
KU950559	Human_respiratory_syncytial_virus_strain_RSVB/Homo_sapiens/USA/TH_10376/2013_complete_genome	1
KU950589	Human_respiratory_syncytial_virus_strain_RSVB/Homo_sapiens/USA/TH_10663/2013_complete_genome	1
KU950618	Human_respiratory_syncytial_virus_strain_RSVB/Homo_sapiens/USA/TH_10246/2012_complete_genome	1
LC474559	Human_orthopneumovirus_RSV/B/NIID/2472/14_viral_cRNA_nearly_complete_genome	1
LC474560	Human_orthopneumovirus_RSV/B/NIID/2474/14_viral_cRNA_nearly_complete_genome	1
KY249675	Human_respiratory_syncytial_virus_B_isolate_RSVB/England306/2012_complete_genome	1
KY249676	Human_respiratory_syncytial_virus_B_isolate_RSVB/England133/2012_complete_genome	1
KY249680	Human_respiratory_syncytial_virus_B_isolate_RSVB/England447/2011_complete_genome	1
KX655655	Human_respiratory_syncytial_virus_strain_RSVB/Homo_sapiens/JOR/B1011/2010_complete_genome	1
KY249663	Human_respiratory_syncytial_virus_B_isolate_RSVB/England005/2013_complete_genome	1
KM402756	Human_respiratory_syncytial_virus_isolate_VH995927_2013	1
KM402744	Human_respiratory_syncytial_virus_isolate_VH35219_attachment_glycoprotein_G__G__gene_complete_cds	1
KM402748	Human_respiratory_syncytial_virus_isolate_VH40460_attachment_glycoprotein_G__G__gene_complete_cds	1
KU950542	Human_respiratory_syncytial_virus_strain_RSVB/Homo_sapiens/USA/TH_10429/2013_complete_genome	1
KU950588	Human_respiratory_syncytial_virus_strain_RSVB/Homo_sapiens/USA/TH_10502/2014_complete_genome	1
KU950547	Human_respiratory_syncytial_virus_strain_RSVB/Homo_sapiens/USA/TH_10525/2013_complete_genome	1
KU950548	Human_respiratory_syncytial_virus_strain_RSVB/Homo_sapiens/USA/TH_10530/2014_complete_genome	1
KM402730	Human_respiratory_syncytial_virus_isolate_VH30432_attachment_glycoprotein_G__G__gene_complete_cds	1
MF443152	Human_respiratory_syncytial_virus_B_isolate_MAD/GM3_7/13_attachment_glycoprotein__G__gene_complete_cds	1
KU950586	Human_respiratory_syncytial_virus_strain_RSVB/Homo_sapiens/USA/TH_10181/2013_complete_genome	1
KM402743	Human_respiratory_syncytial_virus_isolate_VH34138_attachment_glycoprotein_G__G__gene_complete_cds	1
KM402750	Human_respiratory_syncytial_virus_isolate_VH43075_attachment_glycoprotein_G__G__gene_complete_cds	1
JX576733	Human_respiratory_syncytial_virus_strain_12-004620_from_Netherlands_complete_genome	1
KF246629	Human_respiratory_syncytial_virus_strain_RSV/PUNE/NIV1065483/10/B_attachment_glycoprotein_G_gene_complete_cds_and_fusion_protein_F_gene_partial_cds	1
MG431251	Human_respiratory_syncytial_virus_isolate_STA786_2010_complete_genome	1
OK649727	Human_respiratory_syncytial_virus_B_strain_HRSV/B/Brazil/38604/2010_complete_genome	1
OK649733	Human_respiratory_syncytial_virus_B_strain_HRSV/B/Brazil/38648/2010_complete_genome	1
KF246598	Human_respiratory_syncytial_virus_strain_RSV/PUNE/NIV1010154/10/B_attachment_glycoprotein_G_gene_complete_cds_and_fusion_protein_F_gene_partial_cds	1
OK649723	Human_respiratory_syncytial_virus_B_strain_HRSV/B/Brazil/38539/2010_complete_genome	1
OK649734	Human_respiratory_syncytial_virus_B_strain_HRSV/B/Brazil/38660/2010_complete_genome	1
OK649738	Human_respiratory_syncytial_virus_B_strain_HRSV/B/Brazil/38727/2010_complete_genome	1
KP317928	Human_respiratory_syncytial_virus_isolate_Kilifi_9465_9_RSVB_2011_complete_genome	1
KF246626	Human_respiratory_syncytial_virus_strain_RSV/PUNE/NIV1065402/10/B_attachment_glycoprotein_G_gene_complete_cds_and_fusion_protein_F_gene_partial_cds	1
KF246631	Human_respiratory_syncytial_virus_strain_RSV/PUNE/NIV107629/10/B_attachment_glycoprotein_G_gene_complete_cds_and_fusion_protein_F_gene_partial_cds	1
MF185753	Human_orthopneumovirus_strain_TX11-56_2011_USA_complete_genome	1
KY249679	Human_respiratory_syncytial_virus_B_isolate_RSVB/England002/2011_complete_genome	1
KM402688	Human_respiratory_syncytial_virus_isolate_VH172967_attachment_glycoprotein_G__G__gene_complete_cds	1
KC297469	Human_respiratory_syncytial_virus_B_strain_BJ/29361_attachment_glycoprotein__G__gene_complete_cds	1
KU954906	Human_respiratory_syncytial_virus_B_strain_1802A/2010_attachment_glycoprotein__G__gene_complete_cds	1
KX765963	Human_respiratory_syncytial_virus_strain_RSVB/Homo_sapiens/NZL/LJRSV90/2010_complete_genome	1
KY249671	Human_respiratory_syncytial_virus_B_isolate_RSVB/England864/2012_complete_genome	1
JX576737	Human_respiratory_syncytial_virus_strain_10-053640_from_Netherlands_complete_genome	1
KF246601	Human_respiratory_syncytial_virus_strain_RSV/PUNE/NIV1013748/10/B_attachment_glycoprotein_G_gene_complete_cds_and_fusion_protein_F_gene_partial_cds	1
KX655661	Human_respiratory_syncytial_virus_strain_RSVB/Homo_sapiens/JOR/D3759/2013_complete_genome	1
MK109779	Human_respiratory_syncytial_virus_B_strain_RSVB/Homo_sapiens/JOR/D3002/2010_complete_genome	1
KJ627342	Human_respiratory_syncytial_virus_strain_RSVB/Homo_sapiens/PER/FPP01297/2012_complete_genome	1
KX765903	Human_respiratory_syncytial_virus_strain_RSVB/Homo_sapiens/NZL/LJRSV85/2011_complete_genome	1
KX765927	Human_respiratory_syncytial_virus_strain_RSVB/Homo_sapiens/NZL/LJRSV73/2011_complete_genome	1
KU950633	Human_respiratory_syncytial_virus_strain_RSVB/Homo_sapiens/USA/TH_10483/2013_complete_genome	1
MF001055	Human_respiratory_syncytial_virus_B_strain_8Q6_complete_genome	1
KX765976	Human_respiratory_syncytial_virus_strain_RSVB/Homo_sapiens/NZL/LJRSV67/2012_complete_genome	1
KF246624	Human_respiratory_syncytial_virus_strain_RSV/PUNE/NIV1063029/10/B_attachment_glycoprotein_G_gene_complete_cds_and_fusion_protein_F_gene_partial_cds	1
KF246610	Human_respiratory_syncytial_virus_strain_RSV/PUNE/NIV1062946/10/B_attachment_glycoprotein_G_gene_complete_cds_and_fusion_protein_F_gene_partial_cds	1
KF246607	Human_respiratory_syncytial_virus_strain_RSV/PUNE/NIV1032561/10/B_attachment_glycoprotein_G_gene_complete_cds_and_fusion_protein_F_gene_partial_cds	1
KY249672	Human_respiratory_syncytial_virus_B_isolate_RSVB/England198/2012_complete_genome	1
JX576735	Human_respiratory_syncytial_virus_strain_12-002874_from_Netherlands_complete_genome	1
MW582529	Human_respiratory_syncytial_virus_B_isolate_9671_2015_complete_genome	1
KU950669	Human_respiratory_syncytial_virus_strain_RSVB/Homo_sapiens/USA/TH_10385/2013_complete_genome	1
MK749883	Human_respiratory_syncytial_virus_B_strain_RSVB/Homo_sapiens/NIC/IIIn_15_0344_01NT/2015_complete_genome	1
MK109768	Human_respiratory_syncytial_virus_B_strain_RSVB/Homo_sapiens/JOR/C2692/2013_complete_genome	1
KX655641	Human_respiratory_syncytial_virus_strain_RSVB/Homo_sapiens/JOR/C2722/2013_complete_genome	1
MK109788	Human_respiratory_syncytial_virus_B_strain_RSVB/Homo_sapiens/JOR/A0729/2013_complete_genome	1
KX655642	Human_respiratory_syncytial_virus_strain_RSVB/Homo_sapiens/JOR/D3731/2013_complete_genome	1
MK109783	Human_respiratory_syncytial_virus_B_strain_RSVB/Homo_sapiens/JOR/B1748/2013_complete_genome	1
KX655683	Human_respiratory_syncytial_virus_strain_RSVB/Homo_sapiens/JOR/A0751/2013_complete_genome	1
MK109784	Human_respiratory_syncytial_virus_B_strain_RSVB/Homo_sapiens/JOR/A0689/2013_complete_genome	1
KX655700	Human_respiratory_syncytial_virus_strain_RSVB/Homo_sapiens/JOR/D3717/2013_complete_genome	1
MK109771	Human_respiratory_syncytial_virus_B_strain_RSVB/Homo_sapiens/JOR/B1830/2013_complete_genome	1
KX765978	Human_respiratory_syncytial_virus_strain_RSVB/Homo_sapiens/NZL/LJRSV71/2011_complete_genome	1
MF001046	Human_respiratory_syncytial_virus_B_strain_6C5_complete_genome	1
KF246600	Human_respiratory_syncytial_virus_strain_RSV/PUNE/NIV1011583/10/B_attachment_glycoprotein_G_gene_complete_cds_and_fusion_protein_F_gene_partial_cds	1
KF246602	Human_respiratory_syncytial_virus_strain_RSV/PUNE/NIV1017338/10/B_attachment_glycoprotein_G_gene_complete_cds_and_fusion_protein_F_gene_partial_cds	1
KJ690608	Human_respiratory_syncytial_virus_strain_DEL/S181F/10_attachment_glycoprotein__G__gene_complete_cds	1
KF246611	Human_respiratory_syncytial_virus_strain_RSV/PUNE/NIV1062961/10/B_attachment_glycoprotein_G_gene_complete_cds_and_fusion_protein_F_gene_partial_cds	1
KF246646	Human_respiratory_syncytial_virus_strain_RSV/PUNE/NIVGJ66588/10/B_attachment_glycoprotein_G_gene_partial_cds_and_fusion_protein_F_gene_complete_cds	1
KJ690613	Human_respiratory_syncytial_virus_strain_DEL/S194/10_attachment_glycoprotein__G__gene_complete_cds	1
MH685715	Human_orthopneumovirus_isolate_E0-041_2013_complete_genome	1
MN365573	Human_orthopneumovirus_isolate_KHDSS/272/11-Jan-2016/SOK_complete_genome	1
MN365338	Human_orthopneumovirus_isolate_KHDSS/37/14-Dec-2015/JAR_complete_genome	1
MN365366	Human_orthopneumovirus_isolate_KHDSS/65/16-Dec-2015/JUN_complete_genome	1
MN365541	Human_orthopneumovirus_isolate_KHDSS/240/18-Jan-2016/PIN_complete_genome	1
LC474530	Human_orthopneumovirus_RSV/B/Sendai/1591/11_viral_cRNA_nearly_complete_genome	1
KX655674	Human_respiratory_syncytial_virus_strain_RSVB/Homo_sapiens/JOR/C2739/2013_complete_genome	1
LC474527	Human_orthopneumovirus_RSV/B/Sendai/1401/11_viral_cRNA_nearly_complete_genome	1
KM402727	Human_respiratory_syncytial_virus_isolate_VH27750_attachment_glycoprotein_G__G__gene_complete_cds	1
KY249669	Human_respiratory_syncytial_virus_B_isolate_RSVB/England787/2012_complete_genome	1
KY883571.2	Human_orthopneumovirus_isolate_HRSV/B/BuenosAires/ARG/005/2015_complete_genome	1
KY249668	Human_respiratory_syncytial_virus_B_isolate_RSVB/England453/2012_complete_genome	1
MK109767	Human_respiratory_syncytial_virus_B_strain_RSVB/Homo_sapiens/JOR/D3762/2013_complete_genome	1
KX765945	Human_respiratory_syncytial_virus_strain_RSVB/Homo_sapiens/NZL/LJRSV98/2010_complete_genome	1
KU950558	Human_respiratory_syncytial_virus_strain_RSVB/Homo_sapiens/USA/TH_10572/2014_complete_genome	1
KU950621	Human_respiratory_syncytial_virus_strain_RSVB/Homo_sapiens/USA/TH_10586/2014_complete_genome	1
MF443153	Human_respiratory_syncytial_virus_B_isolate_MAD/GM3_8/13_attachment_glycoprotein__G__gene_complete_cds	1
MF443157	Human_respiratory_syncytial_virus_B_isolate_MAD/GM3_13/13_attachment_glycoprotein__G__gene_complete_cds	1
MF443147	Human_respiratory_syncytial_virus_B_isolate_MAD/GM3_2/13_attachment_glycoprotein__G__gene_complete_cds	1
MF443158	Human_respiratory_syncytial_virus_B_isolate_MAD/GM3_15/13_attachment_glycoprotein__G__gene_complete_cds	1
LC474528	Human_orthopneumovirus_RSV/B/Sendai/1511/11_viral_cRNA_nearly_complete_genome	1
KJ939928	Human_respiratory_syncytial_virus_isolate_VN-365-6/10_complete_genome	1
KM402722	Human_respiratory_syncytial_virus_isolate_VH22344_attachment_glycoprotein_G__G__gene_complete_cds	1
KC297461	Human_respiratory_syncytial_virus_B_strain_BJ/23789_attachment_glycoprotein__G__gene_complete_cds	1
KX655649	Human_respiratory_syncytial_virus_strain_RSVB/Homo_sapiens/JOR/A0765/2013_complete_genome	1
KR350475	Human_respiratory_syncytial_virus_strain_1856_2014	1
KU950584	Human_respiratory_syncytial_virus_strain_RSVB/Homo_sapiens/USA/TH_10591/2013_complete_genome	1
KU954780	Human_respiratory_syncytial_virus_B_strain_9708/2010_attachment_glycoprotein__G__gene_complete_cds	1
KU954883	Human_respiratory_syncytial_virus_B_strain_1898A/2010_attachment_glycoprotein__G__gene_complete_cds	1
JX576738	Human_respiratory_syncytial_virus_strain_10-053210_from_Netherlands_complete_genome	1
KU954909	Human_respiratory_syncytial_virus_B_strain_1794A/2010_attachment_glycoprotein__G__gene_complete_cds	1
KC297463	Human_respiratory_syncytial_virus_B_strain_BJ/23977_attachment_glycoprotein__G__gene_complete_cds	1
KU954886	Human_respiratory_syncytial_virus_B_strain_1895A/2010_attachment_glycoprotein__G__gene_complete_cds	1
KU954898	Human_respiratory_syncytial_virus_B_strain_1822A/2010_attachment_glycoprotein__G__gene_complete_cds	1
KU954897	Human_respiratory_syncytial_virus_B_strain_1823A/2010_attachment_glycoprotein__G__gene_complete_cds	1
KU954885	Human_respiratory_syncytial_virus_B_strain_1896A/2010_attachment_glycoprotein__G__gene_complete_cds	1
KU954913	Human_respiratory_syncytial_virus_B_strain_1770A/2010_attachment_glycoprotein__G__gene_complete_cds	1
KU954893	Human_respiratory_syncytial_virus_B_strain_1831A/2010_attachment_glycoprotein__G__gene_complete_cds	1
KU954903	Human_respiratory_syncytial_virus_B_strain_1809A/2010_attachment_glycoprotein__G__gene_complete_cds	1
KX765968	Human_respiratory_syncytial_virus_strain_RSVB/Homo_sapiens/NZL/LJRSV86/2010_complete_genome	1
KU954882	Human_respiratory_syncytial_virus_B_strain_1957A/2010_attachment_glycoprotein__G__gene_complete_cds	1
KC297445	Human_respiratory_syncytial_virus_B_strain_BJ/23134_attachment_glycoprotein__G__gene_complete_cds	1
KC297447	Human_respiratory_syncytial_virus_B_strain_BJ/23216_attachment_glycoprotein__G__gene_complete_cds	1
KX765949	Human_respiratory_syncytial_virus_strain_RSVB/Homo_sapiens/NZL/LJRSV79/2011_complete_genome	1
KJ939933	Human_respiratory_syncytial_virus_isolate_VN-817-8/10_complete_genome	1
KJ939927	Human_respiratory_syncytial_virus_isolate_VN-342-5/10_complete_genome	1
KJ939934	Human_respiratory_syncytial_virus_isolate_VN-827-9/10_complete_genome	1
KU954778	Human_respiratory_syncytial_virus_B_strain_9825/2010_attachment_glycoprotein__G__gene_complete_cds	1
KU954907	Human_respiratory_syncytial_virus_B_strain_1799A/2010_attachment_glycoprotein__G__gene_complete_cds	1
KC297448	Human_respiratory_syncytial_virus_B_strain_BJ/23226_attachment_glycoprotein__G__gene_complete_cds	1
KU954881	Human_respiratory_syncytial_virus_B_strain_1960A/2010_attachment_glycoprotein__G__gene_complete_cds	1
KC297458	Human_respiratory_syncytial_virus_B_strain_BJ/23710_attachment_glycoprotein__G__gene_complete_cds	1
KC297459	Human_respiratory_syncytial_virus_B_strain_BJ/23757_attachment_glycoprotein__G__gene_complete_cds	1
KU954912	Human_respiratory_syncytial_virus_B_strain_1772A/2010_attachment_glycoprotein__G__gene_complete_cds	1
KC297444	Human_respiratory_syncytial_virus_B_strain_BJ/23077_attachment_glycoprotein__G__gene_complete_cds	1
KU954890	Human_respiratory_syncytial_virus_B_strain_1856A/2010_attachment_glycoprotein__G__gene_complete_cds	1
KU954795	Human_respiratory_syncytial_virus_B_strain_12944/2012_attachment_glycoprotein__G__gene_complete_cds	1
KU954888	Human_respiratory_syncytial_virus_B_strain_1893A/2010_attachment_glycoprotein__G__gene_complete_cds	1
KU954776	Human_respiratory_syncytial_virus_B_strain_SD_165/2010_attachment_glycoprotein__G__gene_complete_cds	1
KU954880	Human_respiratory_syncytial_virus_B_strain_1961A/2010_attachment_glycoprotein__G__gene_complete_cds	1
KU954902	Human_respiratory_syncytial_virus_B_strain_1816A/2010_attachment_glycoprotein__G__gene_complete_cds	1
KJ627364	Human_respiratory_syncytial_virus_strain_RSVB/Homo_sapiens/PER/FPP00530/2011_complete_genome	2
KJ627359	Human_respiratory_syncytial_virus_strain_RSVB/Homo_sapiens/PER/FPP00418/2011_complete_genome	2
KJ627348	Human_respiratory_syncytial_virus_strain_RSVB/Homo_sapiens/PER/FPP00589/2011_complete_genome	2
KJ690612	Human_respiratory_syncytial_virus_strain_DEL/S192F/10_attachment_glycoprotein__G__gene_complete_cds	2
MN365575	UNVERIFIED__Human_orthopneumovirus_isolate_KHDSS/274/08-Feb-2016/SOK_complete_genome	2
OK649725	Human_respiratory_syncytial_virus_B_strain_HRSV/B/Brazil/38591/2010_complete_genome	2
OK649722	Human_respiratory_syncytial_virus_B_strain_HRSV/B/Brazil/38520/2010_complete_genome	2
OK649736	Human_respiratory_syncytial_virus_B_strain_HRSV/B/Brazil/38682/2010_complete_genome	2
MF001040	Human_respiratory_syncytial_virus_B_strain_6A10_complete_genome	2
KJ627285	Human_respiratory_syncytial_virus_strain_RSVB/Homo_sapiens/PER/FPP00604/2011_complete_genome	2
MF001044	Human_respiratory_syncytial_virus_B_strain_6A8_2015_USA_complete_genome	2
KX765899	Human_respiratory_syncytial_virus_strain_RSVB/Homo_sapiens/NZL/LJRSV89/2010_complete_genome	2
KJ627251	Human_respiratory_syncytial_virus_strain_RSVB/Homo_sapiens/PER/FPP01361/2012_complete_genome	2
KJ627254	Human_respiratory_syncytial_virus_strain_RSVB/Homo_sapiens/PER/FPP00618/2011_complete_genome	2
LC474522	Human_orthopneumovirus_RSV/B/Sendai/61/10_viral_cRNA_nearly_complete_genome	2
KU950458	Human_respiratory_syncytial_virus_strain_RSVB/Homo_sapiens/USA/TH_10561/2013_complete_genome	2
KU950569	Human_respiratory_syncytial_virus_strain_RSVB/Homo_sapiens/USA/TH_10307/2013_complete_genome	2
KM402742	Human_respiratory_syncytial_virus_isolate_VH33993_attachment_glycoprotein_G__G__gene_complete_cds	2
KM402697	Human_respiratory_syncytial_virus_isolate_VH182335_attachment_glycoprotein_G__G__gene_complete_cds	2
KM402700	Human_respiratory_syncytial_virus_isolate_VH184987B_attachment_glycoprotein_G__G__gene_complete_cds	2
KM402737	Human_respiratory_syncytial_virus_isolate_VH333764_attachment_glycoprotein_G__G__gene_complete_cds	2
KM402752	Human_respiratory_syncytial_virus_isolate_VH43750_attachment_glycoprotein_G__G__gene_complete_cds	2
KM402681	Human_respiratory_syncytial_virus_isolate_VH166043_attachment_glycoprotein_G__G__gene_complete_cds	2
KM402723	Human_respiratory_syncytial_virus_isolate_VH24335_attachment_glycoprotein_G__G__gene_complete_cds	2
KM402751	Human_respiratory_syncytial_virus_isolate_VH43680_attachment_glycoprotein_G__G__gene_complete_cds	2
KM402682	Human_respiratory_syncytial_virus_isolate_VH167585_attachment_glycoprotein_G__G__gene_complete_cds	2
KM402721	Human_respiratory_syncytial_virus_isolate_VH217119_attachment_glycoprotein_G__G__gene_complete_cds	2
KM402711	Human_respiratory_syncytial_virus_isolate_VH193195_attachment_glycoprotein_G__G__gene_complete_cds	2
KM402718	Human_respiratory_syncytial_virus_isolate_VH205862_attachment_glycoprotein_G__G__gene_complete_cds	2
KP317932	Human_respiratory_syncytial_virus_isolate_Kilifi_9465_12_RSVB_2010_complete_genome	2
OK649732	Human_respiratory_syncytial_virus_B_strain_HRSV/B/Brazil/38640/2010_complete_genome	2
OK649739	Human_respiratory_syncytial_virus_B_strain_HRSV/B/Brazil/38880/2010_complete_genome	2
MG431252	Human_respiratory_syncytial_virus_isolate_STA826_2010_complete_genome	2
OK649735	Human_respiratory_syncytial_virus_B_strain_HRSV/B/Brazil/38663/2010_complete_genome	2
KU954896	Human_respiratory_syncytial_virus_B_strain_1824A/2010_attachment_glycoprotein__G__gene_complete_cds	2
KP317952	Human_respiratory_syncytial_virus_isolate_Kilifi_9465_6_RSVB_2010_complete_genome	2
KP317934	Human_respiratory_syncytial_virus_isolate_Kilifi_9465_1_RSVB_2012_complete_genome	2
KP317927	Human_respiratory_syncytial_virus_isolate_Kilifi_9465_7_RSVB_2011_complete_genome	2
KP317945	Human_respiratory_syncytial_virus_isolate_Kilifi_9465_8_RSVB_2011_complete_genome	2
KU954782	Human_respiratory_syncytial_virus_B_strain_9514/2010_attachment_glycoprotein__G__gene_complete_cds	2
KU954873	Human_respiratory_syncytial_virus_B_strain_2443A/2011_attachment_glycoprotein__G__gene_complete_cds	2
KU954908	Human_respiratory_syncytial_virus_B_strain_1798A/2010_attachment_glycoprotein__G__gene_complete_cds	2
KU954905	Human_respiratory_syncytial_virus_B_strain_1805A/2010_attachment_glycoprotein__G__gene_complete_cds	2
KC297456	Human_respiratory_syncytial_virus_B_strain_BJ/23544_attachment_glycoprotein__G__gene_complete_cds	2
KU954911	Human_respiratory_syncytial_virus_B_strain_1775A/2010_attachment_glycoprotein__G__gene_complete_cds	2
KC297477	Human_respiratory_syncytial_virus_B_strain_BJ/36348_attachment_glycoprotein__G__gene_complete_cds	2
KU954887	Human_respiratory_syncytial_virus_B_strain_1894A/2010_attachment_glycoprotein__G__gene_complete_cds	2
MF445713	Human_respiratory_syncytial_virus_B_strain_FJ111114-12_attachment_glycoprotein__G__gene_complete_cds	2
MF445706	Human_respiratory_syncytial_virus_B_strain_FJ110328-24B_attachment_glycoprotein__G__gene_complete_cds	2
MF445708	Human_respiratory_syncytial_virus_B_strain_FJ120121-26_attachment_glycoprotein__G__gene_complete_cds	2
MF445710	Human_respiratory_syncytial_virus_B_strain_FJ101113-49_attachment_glycoprotein__G__gene_complete_cds	2
MF445715	Human_respiratory_syncytial_virus_B_strain_FJ111025-33_attachment_glycoprotein__G__gene_complete_cds	2
MF445719	Human_respiratory_syncytial_virus_B_strain_FJ110201-12_attachment_glycoprotein__G__gene_complete_cds	2
MF445712	Human_respiratory_syncytial_virus_B_strain_FJ110101-31_attachment_glycoprotein__G__gene_complete_cds	2
MF445707	Human_respiratory_syncytial_virus_B_strain_FJ111207-15_attachment_glycoprotein__G__gene_complete_cds	2
MF445716	Human_respiratory_syncytial_virus_B_strain_FJ111027-16_attachment_glycoprotein__G__gene_complete_cds	2
MF445704	Human_respiratory_syncytial_virus_B_strain_FJ101025-05_attachment_glycoprotein__G__gene_complete_cds	2
MF445705	Human_respiratory_syncytial_virus_B_strain_FJ101217-13_attachment_glycoprotein__G__gene_complete_cds	2
MF445721	Human_respiratory_syncytial_virus_B_strain_FJ110106-23_attachment_glycoprotein__G__gene_complete_cds	2
MF445703	Human_respiratory_syncytial_virus_B_strain_FJ101218-21_attachment_glycoprotein__G__gene_complete_cds	2
MF445720	Human_respiratory_syncytial_virus_B_strain_FJ110126-13_attachment_glycoprotein__G__gene_complete_cds	2
KY249662	Human_respiratory_syncytial_virus_B_isolate_RSVB/England080/2013_complete_genome	2
KU950657	Human_respiratory_syncytial_virus_strain_RSVB/Homo_sapiens/USA/TH_10261/2012_complete_genome	2
KF246632	Human_respiratory_syncytial_virus_strain_RSV/PUNE/NIV107826/10/B_attachment_glycoprotein_G_gene_complete_cds_and_fusion_protein_F_gene_partial_cds	2
KF246634	Human_respiratory_syncytial_virus_strain_RSV/PUNE/NIV108123/10/B_attachment_glycoprotein_G_gene_complete_cds_and_fusion_protein_F_gene_partial_cds	2
KJ627277	Human_respiratory_syncytial_virus_strain_RSVB/Homo_sapiens/PER/FPP00548/2011_complete_genome	2
KJ627332	Human_respiratory_syncytial_virus_strain_RSVB/Homo_sapiens/PER/FPP00616/2011_complete_genome	2
MF973158	Human_orthopneumovirus_strain_7A7_complete_genome	2
KM402691	Human_respiratory_syncytial_virus_isolate_VH175085_attachment_glycoprotein_G__G__gene_complete_cds	2
KY249659	Human_respiratory_syncytial_virus_B_isolate_RSVB/England595/2013_complete_genome	2
KC297453	Human_respiratory_syncytial_virus_B_strain_BJ/23402_attachment_glycoprotein__G__gene_complete_cds	2
KX655669	Human_respiratory_syncytial_virus_strain_RSVB/Homo_sapiens/JOR/C2038/2010_complete_genome	2
LC474523	Human_orthopneumovirus_RSV/B/Sendai/240/10_viral_cRNA_nearly_complete_genome	2
LC474526	Human_orthopneumovirus_RSV/B/Sendai/1010/11_viral_cRNA_nearly_complete_genome	2
KX765900	Human_respiratory_syncytial_virus_strain_RSVB/Homo_sapiens/NZL/LJRSV91/2010_complete_genome	2
KX765893	Human_respiratory_syncytial_virus_strain_RSVB/Homo_sapiens/NZL/LJRSV87/2010_complete_genome	2
KC297467	Human_respiratory_syncytial_virus_B_strain_BJ/28943_attachment_glycoprotein__G__gene_complete_cds	2
KU954914	Human_respiratory_syncytial_virus_B_strain_1768A/2010_attachment_glycoprotein__G__gene_complete_cds	2
KJ939926	Human_respiratory_syncytial_virus_isolate_VN-338-5/10_complete_genome	2
LC474525	Human_orthopneumovirus_RSV/B/Sendai/870/11_viral_cRNA_nearly_complete_genome	2
MF001042	Human_respiratory_syncytial_virus_B_strain_6A6_complete_genome	2
KU954891	Human_respiratory_syncytial_virus_B_strain_1854A/2010_attachment_glycoprotein__G__gene_complete_cds	2
KU954910	Human_respiratory_syncytial_virus_B_strain_1776A/2010_attachment_glycoprotein__G__gene_complete_cds	2
KU950602	Human_respiratory_syncytial_virus_strain_RSVB/Homo_sapiens/USA/TH_10570/2013_complete_genome	2
KX655685	Human_respiratory_syncytial_virus_strain_RSVB/Homo_sapiens/JOR/D3504/2012_complete_genome	2
KU950576	Human_respiratory_syncytial_virus_strain_RSVB/Homo_sapiens/USA/TH_10186/2012_complete_genome	2
KU950619	Human_respiratory_syncytial_virus_strain_RSVB/Homo_sapiens/USA/TH_10090/2012_complete_genome	2
KJ672438	Human_respiratory_syncytial_virus_strain_RSVB/Homo_sapiens/USA/LA2_50/2013_complete_genome	2
KJ672473	Human_respiratory_syncytial_virus_strain_RSVB/Homo_sapiens/USA/LA2_24/2012_complete_genome	2
KU950500	Human_respiratory_syncytial_virus_strain_RSVB/Homo_sapiens/USA/TH_10329/2012_complete_genome	2
KU950693	Human_respiratory_syncytial_virus_strain_RSVB/Homo_sapiens/USA/TH_10290/2012_complete_genome	2
KX765923	Human_respiratory_syncytial_virus_strain_RSVB/Homo_sapiens/NZL/LJRSV40/2013_complete_genome	2
KU950662	Human_respiratory_syncytial_virus_strain_RSVB/Homo_sapiens/USA/TH_10161/2012_complete_genome	2
KU950625	Human_respiratory_syncytial_virus_strain_RSVB/Homo_sapiens/USA/TH_10243/2014_complete_genome	2
KX765907	Human_respiratory_syncytial_virus_strain_RSVB/Homo_sapiens/NZL/LJRSV25/2014_complete_genome	2
KX765973	Human_respiratory_syncytial_virus_strain_RSVB/Homo_sapiens/NZL/LJRSV20/2014_complete_genome	2
LC474535	Human_orthopneumovirus_RSV/B/Sendai/411/14_viral_cRNA_nearly_complete_genome	2
KU950484	Human_respiratory_syncytial_virus_strain_RSVB/Homo_sapiens/USA/TH_10494/2013_complete_genome	2
KY249666	Human_respiratory_syncytial_virus_B_isolate_RSVB/England400/2013_complete_genome	2
KX765965	Human_respiratory_syncytial_virus_strain_RSVB/Homo_sapiens/NZL/LJRSV48/2013_complete_genome	2
KY249661	Human_respiratory_syncytial_virus_B_isolate_RSVB/England015/2013_complete_genome	2
KF246599	Human_respiratory_syncytial_virus_strain_RSV/PUNE/NIV1011335/10/B_attachment_glycoprotein_G_gene_complete_cds	2
KF246633	Human_respiratory_syncytial_virus_strain_RSV/PUNE/NIV107978/10/B_attachment_glycoprotein_G_gene_complete_cds_and_fusion_protein_F_gene_partial_cds	2
MK109770	Human_respiratory_syncytial_virus_B_strain_RSVB/Homo_sapiens/JOR/A0024/2010_complete_genome	2
JF979150	Human_respiratory_syncytial_virus_isolate_LV/016/10_attachment_glycoprotein__G__gene_complete_cds	2
KJ690611	Human_respiratory_syncytial_virus_strain_DEL/S191/10_attachment_glycoprotein__G__gene_complete_cds	2
KX655686	Human_respiratory_syncytial_virus_strain_RSVB/Homo_sapiens/JOR/C2486/2012_complete_genome	2
KF246630	Human_respiratory_syncytial_virus_strain_RSV/PUNE/NIV1065735/10/B_attachment_glycoprotein_G_gene_complete_cds_and_fusion_protein_F_gene_partial_cds	2
MK109781	Human_respiratory_syncytial_virus_B_strain_RSVB/Homo_sapiens/JOR/D3136/2011_complete_genome	2
KF246627	Human_respiratory_syncytial_virus_strain_RSV/PUNE/NIV1065403/10/B_attachment_glycoprotein_G_gene_complete_cds_and_fusion_protein_F_gene_partial_cds	2
KX655646	Human_respiratory_syncytial_virus_strain_RSVB/Homo_sapiens/JOR/B1139/2011_complete_genome	2
MK109769	Human_respiratory_syncytial_virus_B_strain_RSVB/Homo_sapiens/JOR/C2237/2011_complete_genome	2
MK109789	Human_respiratory_syncytial_virus_B_strain_RSVB/Homo_sapiens/JOR/C2195/2011_complete_genome	2
KU716114	Human_respiratory_syncytial_virus_isolate_B/Shiraz/100/2016_attachment_glycoprotein__G__gene_complete_cds	2
KU716112	Human_respiratory_syncytial_virus_isolate_B/Shiraz/64/2016_attachment_glycoprotein__G__gene_complete_cds	2
KU716113	Human_respiratory_syncytial_virus_isolate_B/Shiraz/84/2016_attachment_glycoprotein__G__gene_complete_cds	2
JF979154	Human_respiratory_syncytial_virus_isolate_LV/025/10_attachment_glycoprotein__G__gene_complete_cds	2
KU716111	Human_respiratory_syncytial_virus_isolate_B/Shiraz/52/2016_attachment_glycoprotein__G__gene_complete_cds	2
MF445726	Human_respiratory_syncytial_virus_B_strain_FJ110101-16_attachment_glycoprotein__G__gene_complete_cds	2
MF445739	Human_respiratory_syncytial_virus_B_strain_FJ130206-11_attachment_glycoprotein__G__gene_complete_cds	2
MF445738	Human_respiratory_syncytial_virus_B_strain_FJ130122-05_attachment_glycoprotein__G__gene_complete_cds	2
MF445740	Human_respiratory_syncytial_virus_B_strain_FJ130214-08_attachment_glycoprotein__G__gene_complete_cds	2
MF445725	Human_respiratory_syncytial_virus_B_strain_FJ110205-41_attachment_glycoprotein__G__gene_complete_cds	2
MF445736	Human_respiratory_syncytial_virus_B_strain_FJ121101-11_attachment_glycoprotein__G__gene_complete_cds	2
MF445723	Human_respiratory_syncytial_virus_B_strain_FJ110121-23_attachment_glycoprotein__G__gene_complete_cds	2
MF445733	Human_respiratory_syncytial_virus_B_strain_FJ121221-37_attachment_glycoprotein__G__gene_complete_cds	2
MF445734	Human_respiratory_syncytial_virus_B_strain_FJ121125-09_attachment_glycoprotein__G__gene_complete_cds	2
MF445729	Human_respiratory_syncytial_virus_B_strain_FJ120113-12_attachment_glycoprotein__G__gene_complete_cds	2
MF445737	Human_respiratory_syncytial_virus_B_strain_FJ130115-12_attachment_glycoprotein__G__gene_complete_cds	2
MF445724	Human_respiratory_syncytial_virus_B_strain_FJ110129-15_attachment_glycoprotein__G__gene_complete_cds	2
MF445731	Human_respiratory_syncytial_virus_B_strain_FJ120212-22_attachment_glycoprotein__G__gene_complete_cds	2
MF445732	Human_respiratory_syncytial_virus_B_strain_FJ120316-11_attachment_glycoprotein__G__gene_complete_cds	2
MF445730	Human_respiratory_syncytial_virus_B_strain_FJ120101-15_attachment_glycoprotein__G__gene_complete_cds	2
MF445735	Human_respiratory_syncytial_virus_B_strain_FJ121011-19_attachment_glycoprotein__G__gene_complete_cds	2
KJ627341	Human_respiratory_syncytial_virus_strain_RSVB/Homo_sapiens/PER/FPP00386/2011_complete_genome	2
OK649726	Human_respiratory_syncytial_virus_B_strain_HRSV/B/Brazil/38600/2010_complete_genome	2
KC297455	Human_respiratory_syncytial_virus_B_strain_BJ/23525_attachment_glycoprotein__G__gene_complete_cds	2
OK649737	Human_respiratory_syncytial_virus_B_strain_HRSV/B/Brazil/38686/2010_complete_genome	2
KU954866	Human_respiratory_syncytial_virus_B_strain_2714A/2011_attachment_glycoprotein__G__gene_complete_cds	2
KC297452	Human_respiratory_syncytial_virus_B_strain_BJ/23398_attachment_glycoprotein__G__gene_complete_cds	2
KU954871	Human_respiratory_syncytial_virus_B_strain_2543A/2011_attachment_glycoprotein__G__gene_complete_cds	2
KU954889	Human_respiratory_syncytial_virus_B_strain_1869A/2010_attachment_glycoprotein__G__gene_complete_cds	2
KJ939932	Human_respiratory_syncytial_virus_isolate_VN-811-8/10_complete_genome	2
KC297460	Human_respiratory_syncytial_virus_B_strain_BJ/23763_attachment_glycoprotein__G__gene_complete_cds	2
KC297457	Human_respiratory_syncytial_virus_B_strain_BJ/23654_attachment_glycoprotein__G__gene_complete_cds	2
KU954874	Human_respiratory_syncytial_virus_B_strain_2406A/2011_attachment_glycoprotein__G__gene_complete_cds	2
MF973154	Human_respiratory_syncytial_virus_B_strain_7I8_complete_genome	2
KU954860	Human_respiratory_syncytial_virus_B_strain_3379A/2012_attachment_glycoprotein__G__gene_complete_cds	2
KY249665	Human_respiratory_syncytial_virus_B_isolate_RSVB/England617/2013_complete_genome	2
KX765975.2	Human_respiratory_syncytial_virus_strain_RSVB/Homo_sapiens/NZL/LJRSV82/2011_complete_genome	2
KY249664	Human_respiratory_syncytial_virus_B_isolate_RSVB/England135/2013_complete_genome	2
KY249677	Human_respiratory_syncytial_virus_B_isolate_RSVB/England132/2012_complete_genome	2
KU954863	Human_respiratory_syncytial_virus_B_strain_3209A/2012_attachment_glycoprotein__G__gene_complete_cds	2
LC474539	Human_orthopneumovirus_RSV/B/Sendai/994/15_viral_cRNA_nearly_complete_genome	2
LC474549	Human_orthopneumovirus_RSV/B/Sendai/1158/16_viral_cRNA_nearly_complete_genome	2
KY249678	Human_respiratory_syncytial_virus_B_isolate_RSVB/England122/2011_complete_genome	2
KX655671	Human_respiratory_syncytial_virus_strain_RSVB/Homo_sapiens/JOR/A0714/2013_complete_genome	2
KY249670	Human_respiratory_syncytial_virus_B_isolate_RSVB/England783/2012_complete_genome	2
KU954892	Human_respiratory_syncytial_virus_B_strain_1853A/2010_attachment_glycoprotein__G__gene_complete_cds	2
LC474532	Human_orthopneumovirus_RSV/B/Sendai/851/13_viral_cRNA_nearly_complete_genome	2
LC474533	Human_orthopneumovirus_RSV/B/Sendai/1080/13_viral_cRNA_nearly_complete_genome	2
LC474540	Human_orthopneumovirus_RSV/B/Sendai/1201/15_viral_cRNA_nearly_complete_genome	2
LC474547	Human_orthopneumovirus_RSV/B/Sendai/1117/16_viral_cRNA_nearly_complete_genome	2
LC474536	Human_orthopneumovirus_RSV/B/Sendai/125/15_viral_cRNA_nearly_complete_genome	2
KM402686	Human_respiratory_syncytial_virus_isolate_VH170658_attachment_glycoprotein_G__G__gene_complete_cds	2
KM402719	Human_respiratory_syncytial_virus_isolate_VH20865_attachment_glycoprotein_G__G__gene_complete_cds	2
KM402735	Human_respiratory_syncytial_virus_isolate_VH327281_attachment_glycoprotein_G__G__gene_complete_cds	2
KJ939929	Human_respiratory_syncytial_virus_isolate_VN-382-7/10_complete_genome	2
KU954870	Human_respiratory_syncytial_virus_B_strain_2559A/2011_attachment_glycoprotein__G__gene_complete_cds	2
KU954836	Human_respiratory_syncytial_virus_B_strain_3528A/2013_attachment_glycoprotein__G__gene_complete_cds	2
KU954842	Human_respiratory_syncytial_virus_B_strain_3499A/2013_attachment_glycoprotein__G__gene_complete_cds	2
KU954852	Human_respiratory_syncytial_virus_B_strain_3446A/2013_attachment_glycoprotein__G__gene_complete_cds	2
KT781357	Human_respiratory_syncytial_virus_isolate_HN_2926_attachment_glycoprotein__G__gene_complete_cds	3
KU954800	Human_respiratory_syncytial_virus_B_strain_4125A/2014_attachment_glycoprotein__G__gene_complete_cds	3
KU954801	Human_respiratory_syncytial_virus_B_strain_4082A/2014_attachment_glycoprotein__G__gene_complete_cds	3
KT781365	Human_respiratory_syncytial_virus_isolate_HN_3829_attachment_glycoprotein__G__gene_complete_cds	3
KT781374	Human_respiratory_syncytial_virus_isolate_HN_6405_attachment_glycoprotein__G__gene_complete_cds	3
KU954849	Human_respiratory_syncytial_virus_B_strain_3480A/2013_attachment_glycoprotein__G__gene_complete_cds	3
KM586835	Human_respiratory_syncytial_virus_strain_B/GZ/12-1128_attachment_glycoprotein__G__gene_complete_cds	3
KU954772	Human_respiratory_syncytial_virus_B_strain_YN13196/2013_attachment_glycoprotein__G__gene_complete_cds	3
KU954859	Human_respiratory_syncytial_virus_B_strain_3385A/2012_attachment_glycoprotein__G__gene_complete_cds	3
KU954818	Human_respiratory_syncytial_virus_B_strain_3609A/2013_attachment_glycoprotein__G__gene_complete_cds	3
KU954827	Human_respiratory_syncytial_virus_B_strain_3563A/2013_attachment_glycoprotein__G__gene_complete_cds	3
KT781368	Human_respiratory_syncytial_virus_isolate_HN_5579_attachment_glycoprotein__G__gene_complete_cds	3
KU954848	Human_respiratory_syncytial_virus_B_strain_3483A/2013_attachment_glycoprotein__G__gene_complete_cds	3
KX765929	Human_respiratory_syncytial_virus_strain_RSVB/Homo_sapiens/NZL/LJRSV29/2014_complete_genome	3
MF443156	Human_respiratory_syncytial_virus_B_isolate_MAD/GM3_12/13_attachment_glycoprotein__G__gene_complete_cds	3
KT781376	Human_respiratory_syncytial_virus_isolate_HN_6040_attachment_glycoprotein__G__gene_complete_cds	3
KU954790	Human_respiratory_syncytial_virus_B_strain_13893/2014_attachment_glycoprotein__G__gene_complete_cds	3
KC297476	Human_respiratory_syncytial_virus_B_strain_BJ/35435_attachment_glycoprotein__G__gene_complete_cds	3
KC297475	Human_respiratory_syncytial_virus_B_strain_BJ/35164_attachment_glycoprotein__G__gene_complete_cds	3
KY249656	Human_respiratory_syncytial_virus_B_isolate_RSVB/England136/2014_complete_genome	3
KU950603	Human_respiratory_syncytial_virus_strain_RSVB/Homo_sapiens/USA/TH_10557/2013_complete_genome	3
KX765962	Human_respiratory_syncytial_virus_strain_RSVB/Homo_sapiens/NZL/LJRSV50/2013_complete_genome	3
KX765966	Human_respiratory_syncytial_virus_strain_RSVB/Homo_sapiens/NZL/LJRSV24/2014_complete_genome	3
LC474524	Human_orthopneumovirus_RSV/B/Sendai/1660/10_viral_cRNA_nearly_complete_genome	3
KU954817	Human_respiratory_syncytial_virus_B_strain_3624A/2013_attachment_glycoprotein__G__gene_complete_cds	3
KU954840	Human_respiratory_syncytial_virus_B_strain_3509A/2013_attachment_glycoprotein__G__gene_complete_cds	3
KU954844	Human_respiratory_syncytial_virus_B_strain_3497A/2013_attachment_glycoprotein__G__gene_complete_cds	3
KU954773	Human_respiratory_syncytial_virus_B_strain_YN13195/2013_attachment_glycoprotein__G__gene_complete_cds	3
KX765947	Human_respiratory_syncytial_virus_strain_RSVB/Homo_sapiens/NZL/LJRSV19/2014_complete_genome	3
KY249657	Human_respiratory_syncytial_virus_B_isolate_RSVB/England263/2014_complete_genome	3
LC474538	Human_orthopneumovirus_RSV/B/Sendai/913/15_viral_cRNA_nearly_complete_genome	3
KM586836	Human_respiratory_syncytial_virus_strain_B/GZ/12-1211_attachment_glycoprotein__G__gene_complete_cds	3
KU954812	Human_respiratory_syncytial_virus_B_strain_3903A/2013_attachment_glycoprotein__G__gene_complete_cds	3
KU954841	Human_respiratory_syncytial_virus_B_strain_3508A/2013_attachment_glycoprotein__G__gene_complete_cds	3
KX655681	Human_respiratory_syncytial_virus_strain_RSVB/Homo_sapiens/JOR/A0767/2013_complete_genome	3
KX655648	Human_respiratory_syncytial_virus_strain_RSVB/Homo_sapiens/JOR/C2678/2013_complete_genome	3
MK109782	Human_respiratory_syncytial_virus_B_strain_RSVB/Homo_sapiens/JOR/C2673/2013_complete_genome	3
KU954856	Human_respiratory_syncytial_virus_B_strain_3395A/2012_attachment_glycoprotein__G__gene_complete_cds	3
KT781375	Human_respiratory_syncytial_virus_isolate_HN_10560_attachment_glycoprotein__G__gene_complete_cds	3
KT781372	Human_respiratory_syncytial_virus_isolate_HN_5988_attachment_glycoprotein__G__gene_complete_cds	3
KY883569	Human_orthopneumovirus_isolate_HRSV/B/BuenosAires/ARG/002sanger/2015_complete_genome	3
KY883570.2	Human_orthopneumovirus_isolate_HRSV/B/BuenosAires/ARG/004/2015_complete_genome	3
KM402728	Human_respiratory_syncytial_virus_isolate_VH28562_attachment_glycoprotein_G__G__gene_complete_cds	3
KY249667	Human_respiratory_syncytial_virus_B_isolate_RSVB/England313/2012_complete_genome	3
KY249673	Human_respiratory_syncytial_virus_B_isolate_RSVB/England537/2012_complete_genome	3
KU954805	Human_respiratory_syncytial_virus_B_strain_4033A/2014_attachment_glycoprotein__G__gene_complete_cds	3
KM402687	Human_respiratory_syncytial_virus_isolate_VH172647_attachment_glycoprotein_G__G__gene_complete_cds	3
KU954850	Human_respiratory_syncytial_virus_B_strain_3478A/2013_attachment_glycoprotein__G__gene_complete_cds	3
KM586843	Human_respiratory_syncytial_virus_strain_B/GZ/13-921_attachment_glycoprotein__G__gene_complete_cds	3
KT781367	Human_respiratory_syncytial_virus_isolate_HN_5295_attachment_glycoprotein__G__gene_complete_cds	3
KU954855	Human_respiratory_syncytial_virus_B_strain_3407A/2012_attachment_glycoprotein__G__gene_complete_cds	3
KU954794	Human_respiratory_syncytial_virus_B_strain_13767/2014_attachment_glycoprotein__G__gene_complete_cds	3
KU950607	Human_respiratory_syncytial_virus_strain_RSVB/Homo_sapiens/USA/TH_10503/2013_complete_genome	3
KU954806	Human_respiratory_syncytial_virus_B_strain_4007A/2014_attachment_glycoprotein__G__gene_complete_cds	3
KC297464	Human_respiratory_syncytial_virus_B_strain_BJ/27439_attachment_glycoprotein__G__gene_complete_cds	3
KT781364	Human_respiratory_syncytial_virus_isolate_HN_3795_attachment_glycoprotein__G__gene_complete_cds	3
KU954830	Human_respiratory_syncytial_virus_B_strain_3556A/2013_attachment_glycoprotein__G__gene_complete_cds	3
KU954823	Human_respiratory_syncytial_virus_B_strain_3590A/2013_attachment_glycoprotein__G__gene_complete_cds	3
KU954832	Human_respiratory_syncytial_virus_B_strain_3548A/2013_attachment_glycoprotein__G__gene_complete_cds	3
KU954857	Human_respiratory_syncytial_virus_B_strain_3393A/2012_attachment_glycoprotein__G__gene_complete_cds	3
KU954834	Human_respiratory_syncytial_virus_B_strain_3540A/2013_attachment_glycoprotein__G__gene_complete_cds	3
KU954791	Human_respiratory_syncytial_virus_B_strain_13863/2014_attachment_glycoprotein__G__gene_complete_cds	3
KT781366	Human_respiratory_syncytial_virus_isolate_HN_5207_attachment_glycoprotein__G__gene_complete_cds	3
KU954808	Human_respiratory_syncytial_virus_B_strain_3970A/2014_attachment_glycoprotein__G__gene_complete_cds	3
KU954793	Human_respiratory_syncytial_virus_B_strain_13803/2014_attachment_glycoprotein__G__gene_complete_cds	3
KU954807	Human_respiratory_syncytial_virus_B_strain_4004A/2014_attachment_glycoprotein__G__gene_complete_cds	3
KU954822	Human_respiratory_syncytial_virus_B_strain_3598A/2013_attachment_glycoprotein__G__gene_complete_cds	3
KU954867	Human_respiratory_syncytial_virus_B_strain_2644A/2011_attachment_glycoprotein__G__gene_complete_cds	3
KC297473	Human_respiratory_syncytial_virus_B_strain_BJ/34613_attachment_glycoprotein__G__gene_complete_cds	3
KU954837	Human_respiratory_syncytial_virus_B_strain_3519A/2013_attachment_glycoprotein__G__gene_complete_cds	3
KU954846	Human_respiratory_syncytial_virus_B_strain_3495A/2013_attachment_glycoprotein__G__gene_complete_cds	3
KX765897	Human_respiratory_syncytial_virus_strain_RSVB/Homo_sapiens/NZL/LJRSV43/2013_complete_genome	3
KT781378	Human_respiratory_syncytial_virus_isolate_HN_6468_attachment_glycoprotein__G__gene_complete_cds	3
KU954865	Human_respiratory_syncytial_virus_B_strain_2851A/2011_attachment_glycoprotein__G__gene_complete_cds	3
KU954839	Human_respiratory_syncytial_virus_B_strain_3513A/2013_attachment_glycoprotein__G__gene_complete_cds	3
KM586840	Human_respiratory_syncytial_virus_strain_B/GZ/13-309_attachment_glycoprotein__G__gene_complete_cds	3
KU954809	Human_respiratory_syncytial_virus_B_strain_3930A/2013_attachment_glycoprotein__G__gene_complete_cds	3
KM586844	Human_respiratory_syncytial_virus_strain_B/GZ/13-922_attachment_glycoprotein__G__gene_complete_cds	3
KU954803	Human_respiratory_syncytial_virus_B_strain_4053A/2014_attachment_glycoprotein__G__gene_complete_cds	3
KM402689	Human_respiratory_syncytial_virus_isolate_VH174214_attachment_glycoprotein_G__G__gene_complete_cds	3
KM402707	Human_respiratory_syncytial_virus_isolate_VH190839_attachment_glycoprotein_G__G__gene_complete_cds	3
KU950604	Human_respiratory_syncytial_virus_strain_RSVB/Homo_sapiens/USA/TH_10551/2013_complete_genome	3
KU950635	Human_respiratory_syncytial_virus_strain_RSVB/Homo_sapiens/USA/TH_10662/2013_complete_genome	3
KU950637	Human_respiratory_syncytial_virus_strain_RSVB/Homo_sapiens/USA/TH_10590/2014_complete_genome	3
KU954814	Human_respiratory_syncytial_virus_B_strain_3647A/2013_attachment_glycoprotein__G__gene_complete_cds	3
MK109786	Human_respiratory_syncytial_virus_B_strain_RSVB/Homo_sapiens/JOR/C2642/2012_complete_genome	3
KX765905	Human_respiratory_syncytial_virus_strain_RSVB/Homo_sapiens/NZL/LJRSV32/2014_complete_genome	3
KX765961	Human_respiratory_syncytial_virus_strain_RSVB/Homo_sapiens/NZL/LJRSV16/2015_complete_genome	3
LC384998	Human_respiratory_syncytial_virus_B_TB5_CA-15-0741_1_viral_cRNA_complete_genome	3
KM402717	Human_respiratory_syncytial_virus_isolate_VH203404_attachment_glycoprotein_G__G__gene_complete_cds	3
KM402741	Human_respiratory_syncytial_virus_isolate_VH337406_attachment_glycoprotein_G__G__gene_complete_cds	3
LC385001	Human_respiratory_syncytial_virus_B_TB8_KW-14-0284_3_viral_cRNA_complete_genome	3
LC385003	Human_orthopneumovirus_TB5_CA-15-0849_5_viral_cRNA_complete_genome	3
LC385007	Human_respiratory_syncytial_virus_B_TB6_CA-15-0412_7_viral_cRNA_complete_genome	3
KT781383	Human_respiratory_syncytial_virus_isolate_HN_7649_attachment_glycoprotein__G__gene_complete_cds	2
KU954851	Human_respiratory_syncytial_virus_B_strain_3463A/2013_attachment_glycoprotein__G__gene_complete_cds	3
KX765912	Human_respiratory_syncytial_virus_strain_RSVB/Homo_sapiens/NZL/LJRSV23/2014_complete_genome	3
KU954771	Human_respiratory_syncytial_virus_B_strain_YN13200/2013_attachment_glycoprotein__G__gene_complete_cds	3
KT781363	Human_respiratory_syncytial_virus_isolate_HN_3695_attachment_glycoprotein__G__gene_complete_cds	3
KU954847	Human_respiratory_syncytial_virus_B_strain_3485A/2013_attachment_glycoprotein__G__gene_complete_cds	3
KU954858	Human_respiratory_syncytial_virus_B_strain_3392A/2012_attachment_glycoprotein__G__gene_complete_cds	3
KU954861	Human_respiratory_syncytial_virus_B_strain_3374A/2012_attachment_glycoprotein__G__gene_complete_cds	3
KU954820	Human_respiratory_syncytial_virus_B_strain_3606A/2013_attachment_glycoprotein__G__gene_complete_cds	3
KM402684	Human_respiratory_syncytial_virus_isolate_VH168482_attachment_glycoprotein_G__G__gene_complete_cds	3
KP663729	Human_respiratory_syncytial_virus_strain_HRSV-B/GW0047/14_complete_genome	3
KU954819	Human_respiratory_syncytial_virus_B_strain_3608A/2013_attachment_glycoprotein__G__gene_complete_cds	3
KU954862	Human_respiratory_syncytial_virus_B_strain_3371A/2012_attachment_glycoprotein__G__gene_complete_cds	3
KU954824	Human_respiratory_syncytial_virus_B_strain_3588A/2013_attachment_glycoprotein__G__gene_complete_cds	3
KU954825	Human_respiratory_syncytial_virus_B_strain_3575A/2013_attachment_glycoprotein__G__gene_complete_cds	3
MG839545	Human_orthopneumovirus_isolate_HRSV/B/BuenosAires/ARG/014/2016_complete_genome	3
MF001048	Human_respiratory_syncytial_virus_B_strain_8B3_complete_genome	3
KP663730	Human_respiratory_syncytial_virus_strain_HRSV-B/IC0027/14_complete_genome	3
KU950611	Human_respiratory_syncytial_virus_strain_RSVB/Homo_sapiens/USA/TH_10400/2013_complete_genome	3
KU950682	Human_respiratory_syncytial_virus_strain_RSVB/Homo_sapiens/USA/TH_10264/2012_complete_genome	3
KU954833	Human_respiratory_syncytial_virus_B_strain_3543A/2013_attachment_glycoprotein__G__gene_complete_cds	3
KX765959	Human_respiratory_syncytial_virus_strain_RSVB/Homo_sapiens/NZL/LJRSV51/2013_complete_genome	3
KU954811	Human_respiratory_syncytial_virus_B_strain_3915A/2013_attachment_glycoprotein__G__gene_complete_cds	3
KM586838	Human_respiratory_syncytial_virus_strain_B/GZ/13-203_attachment_glycoprotein__G__gene_complete_cds	3
KU954864	Human_respiratory_syncytial_virus_B_strain_3200A/2012_attachment_glycoprotein__G__gene_complete_cds	3
KY249682	Human_respiratory_syncytial_virus_B_isolate_RSVB/England136/2016_complete_genome	4
MW160835	Human_orthopneumovirus_strain_B/NSW/WM1202538/2017_complete_genome	4
MG839547	Human_orthopneumovirus_isolate_HRSV/B/BuenosAires/ARG/016/2016_complete_genome	4
MW160829	Human_orthopneumovirus_strain_B/NSW/WM0902635/2017_complete_genome	4
KY249660	Human_respiratory_syncytial_virus_B_isolate_RSVB/England583/2013_complete_genome	4
OM062844	Xiamen	4
OM062826	Xiamen	4
KY674984	Human_respiratory_syncytial_virus_B_strain_16B7_complete_genome	4
MW160757	Human_orthopneumovirus_strain_B/WA/PW2019131R/2016_complete_genome	4
LC474542	Human_orthopneumovirus_RSV/B/Sendai/105/16_viral_cRNA_nearly_complete_genome	4
LC474544	Human_orthopneumovirus_RSV/B/Sendai/1008/16_viral_cRNA_nearly_complete_genome	4
KT781404	Human_respiratory_syncytial_virus_isolate_HN_7048_attachment_glycoprotein__G__gene_complete_cds	4
MK749875	Human_respiratory_syncytial_virus_B_strain_RSVB/Homo_sapiens/NIC/IIIn_16_0226_01NT/2016_complete_genome	4
MK749915	Human_respiratory_syncytial_virus_B_strain_RSVB/Homo_sapiens/NIC/IIIn_15_0445_01NT/2016_complete_genome	4
MK749914	Human_respiratory_syncytial_virus_B_strain_RSVB/Homo_sapiens/NIC/IIIn_15_0224_01NT/2015_complete_genome	4
MK749879	Human_respiratory_syncytial_virus_B_strain_RSVB/Homo_sapiens/NIC/IIIn_15_0220_01NT/2015_complete_genome	4
MK749907	Human_respiratory_syncytial_virus_B_strain_RSVB/Homo_sapiens/NIC/IIIn_15_0289_01NT/2015_complete_genome	4
MW160751	Human_orthopneumovirus_strain_B/WA/PW3355272F/2016_complete_genome	4
KT781361	Human_respiratory_syncytial_virus_isolate_HN_3107_attachment_glycoprotein__G__gene_complete_cds	4
KT781362	Human_respiratory_syncytial_virus_isolate_HN_3653_attachment_glycoprotein__G__gene_complete_cds	4
OM062840	Xiamen	4
MK167041	Human_orthopneumovirus_strain_SC3198_2017_complete_genome	4
MW160798	Human_orthopneumovirus_strain_B/WA/PW3559149Y/2016_complete_genome	4
MN365574	UNVERIFIED__Human_orthopneumovirus_isolate_KHDSS/273/28-Jan-2016/SOK_complete_genome	4
MN365439	Human_orthopneumovirus_isolate_KHDSS/138/10-May-2016/MAV_complete_genome	4
MN365339	Human_orthopneumovirus_isolate_KHDSS/38/17-Feb-2016/JAR_complete_genome	4
MN365326	Human_orthopneumovirus_isolate_KHDSS/25/13-Apr-2017/CHA_complete_genome	4
MN365328	Human_orthopneumovirus_isolate_KHDSS/27/19-Apr-2017/CHA_complete_genome	4
MN365534	Human_orthopneumovirus_isolate_KHDSS/233/04-May-2017/NGE_complete_genome	4
MN365474	Human_orthopneumovirus_isolate_KHDSS/173/16-May-2017/MAV_complete_genome	4
MN365327	Human_orthopneumovirus_isolate_KHDSS/26/13-Apr-2017/CHA_complete_genome	4
MN365560	Human_orthopneumovirus_isolate_KHDSS/259/27-Feb-2017/PIN_complete_genome	4
MN365581	Human_orthopneumovirus_isolate_KHDSS/280/07-Apr-2016/SOK_complete_genome	4
MW160760	Human_orthopneumovirus_strain_B/WA/PW3658371J/2016_complete_genome	4
MW160775	Human_orthopneumovirus_strain_B/WA/PW9109931Q/2017_complete_genome	4
MN365400	Human_orthopneumovirus_isolate_KHDSS/99/26-Jan-2016/MAT_complete_genome	4
KY684758	Human_respiratory_syncytial_virus_B_strain_SC2225_complete_genome	4
MN365577	Human_orthopneumovirus_isolate_KHDSS/276/16-Feb-2016/SOK_complete_genome	4
MN365552	Human_orthopneumovirus_isolate_KHDSS/251/01-Apr-2016/PIN_complete_genome	4
KT781370	Human_respiratory_syncytial_virus_isolate_HN_5946_attachment_glycoprotein__G__gene_complete_cds	4
MW160808	Human_orthopneumovirus_strain_B/NSW/WM0874626/2017_complete_genome	4
MN365580	Human_orthopneumovirus_isolate_KHDSS/279/17-Mar-2016/SOK_complete_genome	4
MN365424	Human_orthopneumovirus_isolate_KHDSS/123/17-Feb-2016/MAV_complete_genome	4
MN365312	Human_orthopneumovirus_isolate_KHDSS/11/09-Feb-2016/CHA_complete_genome	4
MN365399	Human_orthopneumovirus_isolate_KHDSS/98/26-Jan-2016/MAT_complete_genome	4
MN365582	Human_orthopneumovirus_isolate_KHDSS/281/07-Apr-2016/SOK_complete_genome	4
MW160796	Human_orthopneumovirus_strain_B/WA/PW2043901J/2016_complete_genome	4
MW160788	Human_orthopneumovirus_strain_B/WA/PW2600107S/2016_complete_genome	4
MW160792	Human_orthopneumovirus_strain_B/WA/PW7348101Z/2016_complete_genome	4
MW160744	Human_orthopneumovirus_strain_B/WA/PW3543798D/2016_complete_genome	4
MW160770	Human_orthopneumovirus_strain_B/WA/PW6353220F/2017_complete_genome	4
MW160789	Human_orthopneumovirus_strain_B/WA/PW3544838G/2016_complete_genome	4
MN365505	Human_orthopneumovirus_isolate_KHDSS/204/19-May-2017/MTO_complete_genome	4
MN365416	Human_orthopneumovirus_isolate_KHDSS/115/13-Apr-2017/MAT_complete_genome	4
MN365495	Human_orthopneumovirus_isolate_KHDSS/194/28-Mar-2017/MTO_complete_genome	4
KU954792	Human_respiratory_syncytial_virus_B_strain_13844/2014_attachment_glycoprotein__G__gene_complete_cds	4
MW160752	Human_orthopneumovirus_strain_B/WA/PW3370594R/2016_complete_genome	4
MW160804	Human_orthopneumovirus_strain_B/WA/PW2553843L/2016_complete_genome	4
OM062823	Xiamen	4
LC474553	Human_orthopneumovirus_RSV/B/Sendai/662/17_viral_cRNA_nearly_complete_genome	4
OM062812	Xiamen	4
OM062805	Xiamen	4
LC488177	Human_respiratory_syncytial_virus_B_Fukushima/BA9-I/2016_viral_cRNA_complete_genome	4
LC474546	Human_orthopneumovirus_RSV/B/Sendai/1077/16_viral_cRNA_nearly_complete_genome	4
LC474551	Human_orthopneumovirus_RSV/B/Sendai/1191/16_viral_cRNA_nearly_complete_genome	4
MF445671	Human_respiratory_syncytial_virus_B_strain_FJ131214-21_attachment_glycoprotein__G__gene_complete_cds	4
MW160784	Human_orthopneumovirus_strain_B/WA/PW7265596Y/2017_complete_genome	4
MF445688	Human_respiratory_syncytial_virus_B_strain_FJ131215-27_attachment_glycoprotein__G__gene_complete_cds	4
MW160800	Human_orthopneumovirus_strain_B/WA/PW4347673P/2016_complete_genome	4
MW160831	Human_orthopneumovirus_strain_B/NSW/WM1192316/2017_complete_genome	4
OM062846	Xiamen	4
OM062814	Xiamen	4
MK534512	Human_respiratory_syncytial_virus_B_strain_RSVB/Novosibirsk/66Hl/2018_complete_genome	4
MN163125	Human_orthopneumovirus_isolate_HRSV/01/ZJ/CHN/2017_complete_genome	4
MF445677	Human_respiratory_syncytial_virus_B_strain_FJ140122-18_attachment_glycoprotein__G__gene_complete_cds	4
MF445674	Human_respiratory_syncytial_virus_B_strain_FJ131228-42_attachment_glycoprotein__G__gene_complete_cds	4
MF445670	Human_respiratory_syncytial_virus_B_strain_FJ131124-19_attachment_glycoprotein__G__gene_complete_cds	4
MF445673	Human_respiratory_syncytial_virus_B_strain_FJ131222-17_attachment_glycoprotein__G__gene_complete_cds	4
MF445678	Human_respiratory_syncytial_virus_B_strain_FJ140128-17_attachment_glycoprotein__G__gene_complete_cds	4
MF445665	Human_respiratory_syncytial_virus_B_strain_FJ121027-12_attachment_glycoprotein__G__gene_complete_cds	4
MF445685	Human_respiratory_syncytial_virus_B_strain_FJ141217-19_attachment_glycoprotein__G__gene_complete_cds	4
MF445664	Human_respiratory_syncytial_virus_B_strain_FJ120119-13_attachment_glycoprotein__G__gene_complete_cds	4
MF445667	Human_respiratory_syncytial_virus_B_strain_FJ130216-04_attachment_glycoprotein__G__gene_complete_cds	4
MF445676	Human_respiratory_syncytial_virus_B_strain_FJ140104-02_attachment_glycoprotein__G__gene_complete_cds	4
MF445682	Human_respiratory_syncytial_virus_B_strain_FJ150110-23_attachment_glycoprotein__G__gene_complete_cds	4
OM062816	Xiamen	4
MK534510	Human_respiratory_syncytial_virus_B_strain_RSVB/Novosibirsk/50Hl/2018_complete_genome	4
MZ151850	Human_respiratory_syncytial_virus_B_strain_RSVB/Novosibirsk/103Hp/2019_complete_genome	4
MW160823	Human_orthopneumovirus_strain_B/NSW/WM1180577/2017_complete_genome	4
MN306044	Human_orthopneumovirus_strain_SC0843_2019_complete_genome	4
OM062834	Xiamen	4
OM062809	Xiamen	4
OM062842	Xiamen	4
OM062829	Xiamen	4
OM062803	Xiamen	4
MW160836	Human_orthopneumovirus_strain_B/NSW/WM1220412/2017_complete_genome	4
MW160837	Human_orthopneumovirus_strain_B/NSW/WM1224230/2017_complete_genome	4
MW160838	Human_orthopneumovirus_strain_B/NSW/WM0943035/2017_complete_genome	4
MW160818	Human_orthopneumovirus_strain_B/NSW/WM0973949/2017_complete_genome	4
MW160832	Human_orthopneumovirus_strain_B/NSW/WM0920402/2017_complete_genome	4
MW160780	Human_orthopneumovirus_strain_B/WA/PW7221374C/2017_complete_genome	4
MW160812	Human_orthopneumovirus_strain_B/NSW/WM0902630/2017_complete_genome	4
LC474555	Human_orthopneumovirus_RSV/B/Sendai/1007/17_viral_cRNA_nearly_complete_genome	4
LC474554	Human_orthopneumovirus_RSV/B/Sendai/690/17_viral_cRNA_nearly_complete_genome	4
LC495297	Human_respiratory_syncytial_virus_B_take2_viral_cRNA_2018_Japan_complete_genome	4
OM062843	Xiamen	4
OM062808	Xiamen	4
MT373705	Human_respiratory_syncytial_virus_B_strain_RSVB/Novosibirsk/5019/2019_complete_genome	4
OM062810	Xiamen	4
MW020595	Human_respiratory_syncytial_virus_B_strain_hRSV/B/Australia.Vic/VIDRL003/2018_complete_genome	4
MT373703	Human_respiratory_syncytial_virus_B_strain_RSVB/Novosibirsk/242/2019_complete_genome	4
MT373704	Human_respiratory_syncytial_virus_B_strain_RSVB/Novosibirsk/293/2019_complete_genome	4
OM062831	Xiamen	4
OM062813	Xiamen	4
OM062839	Xiamen	4
OM062827	Xiamen	4
MZ151851	Human_respiratory_syncytial_virus_B_strain_RSVB/Novosibirsk/73Hp/2019_complete_genome	4
OM062845	Xiamen	4
OM062838	Xiamen	4
OM062837	Xiamen	4
MT107528	Human_respiratory_syncytial_virus_B_isolate_HRSV/B/Bern/2019_complete_genome	4
OM062836	Xiamen	4
MW160815	Human_orthopneumovirus_strain_B/NSW/WM1251251/2017_complete_genome	4
OM062815	Xiamen	4
OM062821	Xiamen	4
OM062817	Xiamen	4
OM062806	Xiamen	4
OM062820	Xiamen	4
OM062830	Xiamen	4
OM062835	Xiamen	4
OM062818	Xiamen	4
OM062832	Xiamen	4
OM062804	Xiamen	4
OM062822	Xiamen	4
OM062828	Xiamen	4
OM062811	Xiamen	4
OM062825	Xiamen	4
OM062824	Xiamen	4
MW160833	Human_orthopneumovirus_strain_B/NSW/WM0991565/2017_complete_genome	4
KU954810	Human_respiratory_syncytial_virus_B_strain_3919A/2013_attachment_glycoprotein__G__gene_complete_cds	4
KY249681	Human_respiratory_syncytial_virus_B_isolate_RSVB/England138/2016_complete_genome	4
KY249683	Human_respiratory_syncytial_virus_B_isolate_RSVB/England133/2016_complete_genome	4
MF445679	Human_respiratory_syncytial_virus_B_strain_FJ140227-14_attachment_glycoprotein__G__gene_complete_cds	4
MF445681	Human_respiratory_syncytial_virus_B_strain_FJ150116-29_attachment_glycoprotein__G__gene_complete_cds	4
MW160794	Human_orthopneumovirus_strain_B/WA/PW7817624N/2016_complete_genome	4
MF445675	Human_respiratory_syncytial_virus_B_strain_FJ140107-03_attachment_glycoprotein__G__gene_complete_cds	4
MF445686	Human_respiratory_syncytial_virus_B_strain_FJ150112-34_attachment_glycoprotein__G__gene_complete_cds	4
MF445687	Human_respiratory_syncytial_virus_B_strain_FJ150215-58_attachment_glycoprotein__G__gene_complete_cds	4
LC474537	Human_orthopneumovirus_RSV/B/Sendai/906/15_viral_cRNA_nearly_complete_genome	4
KX765906	Human_respiratory_syncytial_virus_strain_RSVB/Homo_sapiens/NZL/LJRSV10/2015_complete_genome	4
MW160802	Human_orthopneumovirus_strain_B/WA/PW7406241D/2016_complete_genome	4
KM517573	Human_respiratory_syncytial_virus_strain_B/GZ/13-730_complete_genome	4
MK749891	Human_respiratory_syncytial_virus_B_strain_RSVB/Homo_sapiens/NIC/IIIn_15_0187_01NT/2015_complete_genome	4
MK749899	Human_respiratory_syncytial_virus_B_strain_RSVB/Homo_sapiens/NIC/IIIn_15_0442_01NT/2016_complete_genome	4
MK749881	Human_respiratory_syncytial_virus_B_strain_RSVB/Homo_sapiens/NIC/IIIn_15_0353_01NT/2015_complete_genome	4
MK749873	Human_respiratory_syncytial_virus_B_strain_RSVB/Homo_sapiens/NIC/IIIn_15_0281_01NT/2015_complete_genome	4
LC474545	Human_orthopneumovirus_RSV/B/Sendai/1060/16_viral_cRNA_nearly_complete_genome	4
LC474550	Human_orthopneumovirus_RSV/B/Sendai/1171/16_viral_cRNA_nearly_complete_genome	4
LC384997	Human_respiratory_syncytial_virus_B_TB5_CA-14-0368_1_viral_cRNA_complete_genome	4
LC385005.2	Human_respiratory_syncytial_virus_B_TB5_CA-14-0525_6_viral_cRNA_complete_genome	4
MW160811	Human_orthopneumovirus_strain_B/NSW/WM1212307/2017_complete_genome	4
MW160816	Human_orthopneumovirus_strain_B/NSW/WM0880182/2017_complete_genome	4
MK749902	Human_respiratory_syncytial_virus_B_strain_RSVB/Homo_sapiens/NIC/IIIn_15_0263_01NT/2015_complete_genome	4
MN365418	Human_orthopneumovirus_isolate_KHDSS/117/02-May-2017/MAT_complete_genome	4
MN365410	Human_orthopneumovirus_isolate_KHDSS/109/07-Mar-2017/MAT_complete_genome	4
MN365492	Human_orthopneumovirus_isolate_KHDSS/191/15-Mar-2017/MTO_complete_genome	4
MN365461	Human_orthopneumovirus_isolate_KHDSS/160/11-Apr-2017/MAV_complete_genome	4
MN365501	Human_orthopneumovirus_isolate_KHDSS/200/12-Apr-2017/MTO_complete_genome	4
MN365535	Human_orthopneumovirus_isolate_KHDSS/234/30-May-2017/NGE_complete_genome	4
MN365557	Human_orthopneumovirus_isolate_KHDSS/256/06-Feb-2017/PIN_complete_genome	4
MN365589	Human_orthopneumovirus_isolate_KHDSS/288/06-Apr-2017/SOK_complete_genome	4
MN365488	Human_orthopneumovirus_isolate_KHDSS/187/18-Jan-2017/MTO_complete_genome	4
MN365411	Human_orthopneumovirus_isolate_KHDSS/110/16-Mar-2017/MAT_complete_genome	4
MN365561	Human_orthopneumovirus_isolate_KHDSS/260/27-Feb-2017/PIN_complete_genome	4
MN365598	Human_orthopneumovirus_isolate_KHDSS/297/18-Apr-2017/SOK_complete_genome	4
MN365532	Human_orthopneumovirus_isolate_KHDSS/231/13-Apr-2017/NGE_complete_genome	4
MN365466	Human_orthopneumovirus_isolate_KHDSS/165/28-Apr-2017/MAV_complete_genome	4
MN365564	Human_orthopneumovirus_isolate_KHDSS/263/03-Apr-2017/PIN_complete_genome	4
MN365337	Human_orthopneumovirus_isolate_KHDSS/36/23-May-2017/CHA_complete_genome	4
MN365452	Human_orthopneumovirus_isolate_KHDSS/151/05-Apr-2017/MAV_complete_genome	4
MN365486	Human_orthopneumovirus_isolate_KHDSS/185/22-Nov-2016/MTO_complete_genome	4
MN365409	Human_orthopneumovirus_isolate_KHDSS/108/02-Mar-2017/MAT_complete_genome	4
MN365344	Human_orthopneumovirus_isolate_KHDSS/43/25-Jan-2017/JAR_complete_genome	4
MN365447	Human_orthopneumovirus_isolate_KHDSS/146/14-Mar-2017/MAV_complete_genome	4
MN365462	Human_orthopneumovirus_isolate_KHDSS/161/19-Apr-2017/MAV_complete_genome	4
MN365472	Human_orthopneumovirus_isolate_KHDSS/171/16-May-2017/MAV_complete_genome	4
KT781360	Human_respiratory_syncytial_virus_isolate_HN_3063_attachment_glycoprotein__G__gene_complete_cds	4
LC385002	Human_orthopneumovirus_TB9_KW-15-0377_3_viral_cRNA_complete_genome	4
MW160777	Human_orthopneumovirus_strain_B/WA/PW2554154M/2017_complete_genome	4
MN365430	Human_orthopneumovirus_isolate_KHDSS/129/07-Mar-2016/MAV_complete_genome	4
MN365547	Human_orthopneumovirus_isolate_KHDSS/246/10-Feb-2016/PIN_complete_genome	4
MN365583	Human_orthopneumovirus_isolate_KHDSS/282/08-Sep-2016/SOK_complete_genome	4
MW160834	Human_orthopneumovirus_strain_B/NSW/WM0964826/2017_complete_genome	4
OM062833	Xiamen	4
MF445680	Human_respiratory_syncytial_virus_B_strain_FJ141209-23_attachment_glycoprotein__G__gene_complete_cds	4
MW160765	Human_orthopneumovirus_strain_B/WA/PW7235509D/2017_complete_genome	4
OM062819	Xiamen	4
MF445669	Human_respiratory_syncytial_virus_B_strain_FJ131027-16_attachment_glycoprotein__G__gene_complete_cds	4
MF445668	Human_respiratory_syncytial_virus_B_strain_FJ131211-10_attachment_glycoprotein__G__gene_complete_cds	4
LC385006	Human_respiratory_syncytial_virus_B_TB5_CA-16-0946_6_viral_cRNA_complete_genome	4
MF445672	Human_respiratory_syncytial_virus_B_strain_FJ131117-27_attachment_glycoprotein__G__gene_complete_cds	4
KU954804	Human_respiratory_syncytial_virus_B_strain_4038A/2014_attachment_glycoprotein__G__gene_complete_cds	4
KX765935	Human_respiratory_syncytial_virus_strain_RSVB/Homo_sapiens/NZL/LJRSV07/2015_complete_genome	4
OM062801	Xiamen	4
KU954802	Human_respiratory_syncytial_virus_B_strain_4064A/2014_attachment_glycoprotein__G__gene_complete_cds	4
MW160786	Human_orthopneumovirus_strain_B/WA/PW9161683K/2017_complete_genome	4
LC385004	Human_orthopneumovirus_TB5_CA-17-0073_5_viral_cRNA_complete_genome	4
LC385008	Human_respiratory_syncytial_virus_B_TB5_CA-16-0893_7_viral_cRNA_complete_genome	4
MW160817	Human_orthopneumovirus_strain_B/NSW/WM0922157/2017_complete_genome	4
OM062802	Xiamen	4
MW160810	Human_orthopneumovirus_strain_B/NSW/WM1004048/2017_complete_genome	4
KY924878	Human_respiratory_syncytial_virus_B_strain_RSVB/BCH-Y/2016_complete_genome	4
OM062841	Xiamen	4
OM062807	Xiamen	4
MF001058	Human_respiratory_syncytial_virus_B_strain_SC2935_complete_genome	4
MW160781	Human_orthopneumovirus_strain_B/WA/PW7224271D/2017_complete_genome	4
MN365558	Human_orthopneumovirus_isolate_KHDSS/257/06-Feb-2017/PIN_complete_genome	4
MN365579	Human_orthopneumovirus_isolate_KHDSS/278/17-Mar-2016/SOK_complete_genome	4
MN365384	Human_orthopneumovirus_isolate_KHDSS/83/28-Mar-2017/JUN_complete_genome	4
MN365353	Human_orthopneumovirus_isolate_KHDSS/52/14-Mar-2017/JAR_complete_genome	4
MN365355	Human_orthopneumovirus_isolate_KHDSS/54/29-Mar-2017/JAR_complete_genome	4
MK749887	Human_respiratory_syncytial_virus_B_strain_RSVB/Homo_sapiens/NIC/8700_04/2015_complete_genome	4
MK749894	Human_respiratory_syncytial_virus_B_strain_RSVB/Homo_sapiens/NIC/IIIn_16_0104_01NT/2016_complete_genome	4
MK749916	Human_respiratory_syncytial_virus_B_strain_RSVB/Homo_sapiens/NIC/IIIn_16_0137_01NT/2016_complete_genome	4
MK749868	Human_respiratory_syncytial_virus_B_strain_RSVB/Homo_sapiens/NIC/IIIn_16_0049_01NT/2016_complete_genome	4
MK749885	Human_respiratory_syncytial_virus_B_strain_RSVB/Homo_sapiens/NIC/IIIn_16_0118_01NT/2016_complete_genome	4
MK749882	Human_respiratory_syncytial_virus_B_strain_RSVB/Homo_sapiens/NIC/IIIn_16_0060_01NT/2016_complete_genome	4
MK749901	Human_respiratory_syncytial_virus_B_strain_RSVB/Homo_sapiens/NIC/IIIn_16_0158_01NT/2016_complete_genome	4
MW160806	Human_orthopneumovirus_strain_B/WA/PW7406109Y/2016_complete_genome	4
LC474541	Human_orthopneumovirus_RSV/B/Sendai/1237/15_viral_cRNA_nearly_complete_genome	4
MW160748	Human_orthopneumovirus_strain_B/WA/PW7259741Y/2016_complete_genome	4
MW160805	Human_orthopneumovirus_strain_B/WA/PW2600305F/2016_complete_genome	4
MW160763	Human_orthopneumovirus_strain_B/WA/PW7204949Y/2017_complete_genome	4
MH327947	Human_respiratory_syncytial_virus_B_strain_NIV1735504_2017_complete_genome	4
MN365498	Human_orthopneumovirus_isolate_KHDSS/197/06-Apr-2017/MTO_complete_genome	4
MW160821	Human_orthopneumovirus_strain_B/NSW/WM1212262/2017_complete_genome	4
MN365555	Human_orthopneumovirus_isolate_KHDSS/254/11-Jan-2017/PIN_complete_genome	4
MN365325	Human_orthopneumovirus_isolate_KHDSS/24/29-Mar-2017/CHA_complete_genome	4
MN365518	Human_orthopneumovirus_isolate_KHDSS/217/07-Mar-2017/NGE_complete_genome	4
MN365333	Human_orthopneumovirus_isolate_KHDSS/32/10-May-2017/CHA_complete_genome	4
MN365459	Human_orthopneumovirus_isolate_KHDSS/158/11-Apr-2017/MAV_complete_genome	4
MN365330	Human_orthopneumovirus_isolate_KHDSS/29/02-May-2017/CHA_complete_genome	4
MN365473	Human_orthopneumovirus_isolate_KHDSS/172/16-May-2017/MAV_complete_genome	4
MN365351	Human_orthopneumovirus_isolate_KHDSS/50/08-Mar-2017/JAR_complete_genome	4
MN365590	Human_orthopneumovirus_isolate_KHDSS/289/06-Apr-2017/SOK_complete_genome	4
MN365358	Human_orthopneumovirus_isolate_KHDSS/57/30-Mar-2017/JAR_complete_genome	4
MN365382	Human_orthopneumovirus_isolate_KHDSS/81/15-Mar-2017/JUN_complete_genome	4
MN365562	Human_orthopneumovirus_isolate_KHDSS/261/13-Mar-2017/PIN_complete_genome	4
MN365515	Human_orthopneumovirus_isolate_KHDSS/214/24-Jan-2017/NGE_complete_genome	4
MN365316	Human_orthopneumovirus_isolate_KHDSS/15/04-Mar-2016/CHA_complete_genome	4
MN365306	Human_orthopneumovirus_isolate_KHDSS/5/22-Jan-2016/CHA_complete_genome	4
MN365510	Human_orthopneumovirus_isolate_KHDSS/209/01-Feb-2016/NGE_complete_genome	4
MN365545	Human_orthopneumovirus_isolate_KHDSS/244/10-Feb-2016/PIN_complete_genome	4
MN365546	Human_orthopneumovirus_isolate_KHDSS/245/10-Feb-2016/PIN_complete_genome	4
MN365369	Human_orthopneumovirus_isolate_KHDSS/68/04-Feb-2016/JUN_complete_genome	4
MN365478	Human_orthopneumovirus_isolate_KHDSS/177/08-Feb-2016/MTO_complete_genome	4
MN365419	Human_orthopneumovirus_isolate_KHDSS/118/11-May-2017/MAT_complete_genome	4
MN365565	Human_orthopneumovirus_isolate_KHDSS/264/10-Apr-2017/PIN_complete_genome	4
MN365567	Human_orthopneumovirus_isolate_KHDSS/266/24-Apr-2017/PIN_complete_genome	4
MN365600	Human_orthopneumovirus_isolate_KHDSS/299/10-May-2017/SOK_complete_genome	4
MN365595	Human_orthopneumovirus_isolate_KHDSS/294/13-Apr-2017/SOK_complete_genome	4
MN365596	Human_orthopneumovirus_isolate_KHDSS/295/13-Apr-2017/SOK_complete_genome	4
MN365497	Human_orthopneumovirus_isolate_KHDSS/196/28-Mar-2017/MTO_complete_genome	4
MN365529	Human_orthopneumovirus_isolate_KHDSS/228/12-Apr-2017/NGE_complete_genome	4
MN365315	Human_orthopneumovirus_isolate_KHDSS/14/23-Feb-2016/CHA_complete_genome	4
MN365551	Human_orthopneumovirus_isolate_KHDSS/250/23-Mar-2016/PIN_complete_genome	4
MN365389	Human_orthopneumovirus_isolate_KHDSS/88/29-May-2017/JUN_complete_genome	4
MN365585	Human_orthopneumovirus_isolate_KHDSS/284/23-Feb-2017/SOK_complete_genome	4
MN365442	Human_orthopneumovirus_isolate_KHDSS/141/25-Jan-2017/MAV_complete_genome	4
MN365496	Human_orthopneumovirus_isolate_KHDSS/195/28-Mar-2017/MTO_complete_genome	4
MN365504	Human_orthopneumovirus_isolate_KHDSS/203/04-May-2017/MTO_complete_genome	4
MN365380	Human_orthopneumovirus_isolate_KHDSS/79/06-Mar-2017/JUN_complete_genome	4
MN365336	Human_orthopneumovirus_isolate_KHDSS/35/23-May-2017/CHA_complete_genome	4
MN365415	Human_orthopneumovirus_isolate_KHDSS/114/04-Apr-2017/MAT_complete_genome	4

## Sheet: RSV-A-F for ML tree
GenBank accession number	Label	Lineage
MF361899	Human_respiratory_syncytial_virus_A_isolate_MAD/GM2_2/12_fusion_protein__F__gene_complete_cds	1
MF978516	Human_orthopneumovirus_isolate_RSVA-CAP-22/BJ/2014_fusion_protein_gene_complete_cds	1
KU950629	Human_orthopneumovirus_strain_RSVA/Homo_sapiens/USA/TH_10500/2013_complete_genome	1
OM062879	Xiamen	1
OK649684	Human_respiratory_syncytial_virus_A_strain_HRSV/A/Texas.USA/121301343/2015_complete_genome	1
KJ672458	Human_respiratory_syncytial_virus_strain_RSVA/Homo_sapiens/USA/LA2_77/2013_complete_genome	1
KM042392	Human_respiratory_syncytial_virus_strain_RSVA/Homo_sapiens/USA/LA2_56/2013_complete_genome	1
KJ627264	Human_respiratory_syncytial_virus_strain_RSVA/Homo_sapiens/PER/IPE01270/2012_complete_genome	1
KU950531	Human_orthopneumovirus_strain_RSVA/Homo_sapiens/USA/TH_10523/2013_complete_genome	1
MF001057	Human_respiratory_syncytial_virus_A_strain_8S5_complete_genome	1
KU950655	Human_orthopneumovirus_strain_RSVA/Homo_sapiens/USA/TH_10293/2012_complete_genome	1
KX894805	Human_orthopneumovirus_strain_RSVA/Homo_sapiens/USA/TH_10293P/2013_complete_genome	1
MF445924	Human_respiratory_syncytial_virus_A_strain_FJ131007-09_fusion_protein__F__gene_complete_cds	1
MF445922	Human_respiratory_syncytial_virus_A_strain_FJ130314-07_fusion_protein__F__gene_complete_cds	1
MF445919	Human_respiratory_syncytial_virus_A_strain_FJ111207-05_fusion_protein__F__gene_complete_cds	1
MF445925	Human_respiratory_syncytial_virus_A_strain_FJ131127-14_fusion_protein__F__gene_complete_cds	1
MF445920	Human_respiratory_syncytial_virus_A_strain_FJ121125-58_fusion_protein__F__gene_complete_cds	1
MK749895	Human_respiratory_syncytial_virus_A_strain_RSVA/Homo_sapiens/NIC/IIIn_16_0214_01NT/2016_complete_genome	1
LC365904	Human_orthopneumovirus_HRSV/Yokohama.JPN/P6669/2012_F_gene_for_fusion_protein_complete_cds	1
KX765925	Human_orthopneumovirus_strain_RSVA/Homo_sapiens/NZL/LJRSV13/2015_complete_genome	1
KU950696	Human_orthopneumovirus_strain_RSVA/Homo_sapiens/USA/TH_10283/2012_complete_genome	1
KX894799	Human_orthopneumovirus_strain_RSVA/Homo_sapiens/USA/LA2_00007P/2012_complete_genome	1
KU950612	Human_orthopneumovirus_strain_RSVA/Homo_sapiens/USA/TH_10281/2012_complete_genome	1
MF978659	Human_orthopneumovirus_isolate_RSVA-WZ-441/ZJ/2015_fusion_protein_gene_complete_cds	1
KJ672429	Human_respiratory_syncytial_virus_strain_RSVA/Homo_sapiens/USA/LA2_69/2013_complete_genome	1
KU950617	Human_orthopneumovirus_strain_RSVA/Homo_sapiens/USA/TH_10229/2012_complete_genome	1
KU950608	Human_orthopneumovirus_strain_RSVA/Homo_sapiens/USA/TH_10508/2013_complete_genome	1
KU950598	Human_orthopneumovirus_strain_RSVA/Homo_sapiens/USA/TH_10618/2013_complete_genome	1
MF978627	Human_orthopneumovirus_isolate_RSVA-WZ-135/ZJ/2015_fusion_protein_gene_complete_cds	1
KY296733	Human_respiratory_syncytial_virus_A_strain_CC14-76_fusion_glycoprotein__F__gene_complete_cds	1
LC367193	Human_orthopneumovirus_HRSV/Yokohama.JPN/P8204/2015_F_gene_for_fusion_protein_complete_cds	1
LC367143	Human_orthopneumovirus_HRSV/Yokohama.JPN/P7171/2013_F_gene_for_fusion_protein_complete_cds	1
LC367200	Human_orthopneumovirus_HRSV/Yokohama.JPN/P8361/2016_F_gene_for_fusion_protein_complete_cds	1
LC367186	Human_orthopneumovirus_HRSV/Yokohama.JPN/P8139/2015_F_gene_for_fusion_protein_complete_cds	1
LC367218	Human_orthopneumovirus_HRSV/Yokohama.JPN/P8936/2017_F_gene_for_fusion_protein_complete_cds	1
KJ672433	Human_respiratory_syncytial_virus_strain_RSVA/Homo_sapiens/USA/LA2_95/2013_complete_genome	1
KU950581	Human_orthopneumovirus_strain_RSVA/Homo_sapiens/USA/TH_10159/2012_complete_genome	1
KU950628	Human_orthopneumovirus_strain_RSVA/Homo_sapiens/USA/TH_10364/2013_complete_genome	1
MG813986	Human_orthopneumovirus_isolate_A-TX-012a-2015-WGS_complete_genome	1
KM042391	Human_respiratory_syncytial_virus_strain_RSVA/Homo_sapiens/USA/LA2_83/2013_complete_genome	1
KU950594	Human_orthopneumovirus_strain_RSVA/Homo_sapiens/USA/TH_10538/2013_complete_genome	1
LC474558	Human_orthopneumovirus_RSV/A/NIID/2370/14_viral_cRNA_nearly_complete_genome	1
MH447960	Human_respiratory_syncytial_virus_A_isolate_TH/B23964/2017_complete_genome	1
MH447959	Human_respiratory_syncytial_virus_A_isolate_TH/B23576/2017_complete_genome	1
OM062856	Xiamen	1
MW020598	Human_respiratory_syncytial_virus_A_strain_hRSV/A/Australia.Vic/VIDRL001/2017_complete_genome	1
MN306050	Human_respiratory_syncytial_virus_A_strain_SC1053_complete_genome	1
MW020597	Human_respiratory_syncytial_virus_A_strain_hRSV/A/Australia.Vic/VIDRL002/2018_complete_genome	1
MW020596	Human_respiratory_syncytial_virus_A_strain_hRSV/A/Australia.Vic/VIDRL001/2018_complete_genome	1
MH290724	Human_respiratory_syncytial_virus_A_strain_LZ170020467/17_complete_genome	1
OM062923	Xiamen	1
OM062930	Xiamen	1
OM062897	Xiamen	1
LC367215	Human_orthopneumovirus_HRSV/Yokohama.JPN/P8854/2017_F_gene_for_fusion_protein_complete_cds	1
MH447957	Human_respiratory_syncytial_virus_A_isolate_TH/B18177/2016_complete_genome	1
MF978639	Human_orthopneumovirus_isolate_RSVA-WZ-193/ZJ/2015_fusion_protein_gene_complete_cds	1
MF978657	Human_orthopneumovirus_isolate_RSVA-WZ-358/ZJ/2015_fusion_protein_gene_complete_cds	1
MF978651	Human_orthopneumovirus_isolate_RSVA-WZ-285/ZJ/2015_fusion_protein_gene_complete_cds	1
KX765956	Human_orthopneumovirus_strain_RSVA/Homo_sapiens/NZL/LJRSV14/2015_complete_genome	1
KX765887	Human_orthopneumovirus_strain_RSVA/Homo_sapiens/NZL/LJRSV05/2015_complete_genome	1
MF978660	Human_orthopneumovirus_isolate_RSVA-WZ-460/ZJ/2015_fusion_protein_gene_complete_cds	1
KX765932	Human_orthopneumovirus_strain_RSVA/Homo_sapiens/NZL/LJRSV06/2015_complete_genome	1
AB848370	Human_respiratory_syncytial_virus_F_gene_for_fusion_protein_complete_cds_strain__ONP-12-144	1
LC367179	Human_orthopneumovirus_HRSV/Yokohama.JPN/P7904/2015_F_gene_for_fusion_protein_complete_cds	1
MW160776	Human_orthopneumovirus_strain_A/WA/PW2552199A/2017_complete_genome	1
MF614947	Human_respiratory_syncytial_virus_A_isolate_BJ/45117_complete_genome	1
LC367177	Human_orthopneumovirus_HRSV/Yokohama.JPN/P7785/2015_F_gene_for_fusion_protein_complete_cds	1
KY982517	Human_respiratory_syncytial_virus_A_strain_RSVA/Homo_sapiens/USA/LA2_03/2013_complete_genome	1
MN306030	Human_orthopneumovirus_strain_SC0410_complete_genome	1
KY967363	Human_respiratory_syncytial_virus_A_strain_SC2745_complete_genome	1
OM062870	Xiamen	1
KY967362	Human_respiratory_syncytial_virus_A_strain_SC2892_complete_genome	1
MW160827	Human_orthopneumovirus_strain_A/NSW/WM1024481/2017_complete_genome	1
MW160824	Human_orthopneumovirus_strain_A/NSW/WM1214401/2017_complete_genome	1
MW160809	Human_orthopneumovirus_strain_A/NSW/WM0971458/2017_complete_genome	1
MN306031	Human_orthopneumovirus_strain_SC0460_complete_genome	1
KU950537	Human_orthopneumovirus_strain_RSVA/Homo_sapiens/USA/TH_10505/2014_complete_genome	1
KM042390	Human_respiratory_syncytial_virus_strain_RSVA/Homo_sapiens/USA/LA2_94/2013_complete_genome	1
KJ672475	Human_respiratory_syncytial_virus_strain_RSVA/Homo_sapiens/USA/LA2_17/2013_complete_genome	1
KM042388	Human_respiratory_syncytial_virus_strain_RSVA/Homo_sapiens/USA/LA2_98/2013_complete_genome	1
KJ672469	Human_respiratory_syncytial_virus_strain_RSVA/Homo_sapiens/USA/LA2_44/2013_complete_genome	1
OK649682	Human_respiratory_syncytial_virus_A_strain_HRSV/A/Texas.USA/121301033/2012_complete_genome	1
LC367190	Human_orthopneumovirus_HRSV/Yokohama.JPN/P8176/2015_F_gene_for_fusion_protein_complete_cds	1
KU950549	Human_orthopneumovirus_strain_RSVA/Homo_sapiens/USA/TH_10630/2013_complete_genome	1
KU950638	Human_orthopneumovirus_strain_RSVA/Homo_sapiens/USA/TH_10552/2013_complete_genome	1
KU950590	Human_orthopneumovirus_strain_RSVA/Homo_sapiens/USA/TH_10387/2013_complete_genome	1
KU950460	Human_orthopneumovirus_strain_RSVA/Homo_sapiens/USA/TH_10473/2013_complete_genome	1
KU839631	Human_orthopneumovirus_strain_RSVA/Homo_sapiens/USA/TH-31/2013_complete_genome	1
KU950491	Human_orthopneumovirus_strain_RSVA/Homo_sapiens/USA/TH_10518/2013_complete_genome	1
KU839630	Human_orthopneumovirus_strain_RSVA/Homo_sapiens/USA/TH-28/2014_complete_genome	1
KU950623	Human_orthopneumovirus_strain_RSVA/Homo_sapiens/USA/TH_10606/2013_complete_genome	1
MH447951	Human_respiratory_syncytial_virus_A_isolate_TH/CU91/2011_complete_genome	1
LC367197	Human_orthopneumovirus_HRSV/Yokohama.JPN/P8238/2016_F_gene_for_fusion_protein_complete_cds	1
KU950677	Human_orthopneumovirus_strain_RSVA/Homo_sapiens/USA/TH_10148/2012_complete_genome	1
KY883566.2	Human_orthopneumovirus_isolate_HRSV/A/BuenosAires/ARG/001/2015_complete_genome	1
MW160773	Human_orthopneumovirus_strain_A/WA/PW7245902W/2017_complete_genome	1
MF978604	Human_orthopneumovirus_isolate_RSVA-WZ-67/ZJ/2015_fusion_protein_gene_complete_cds	1
MF978593	Human_orthopneumovirus_isolate_RSVA-WZ-41/ZJ/2015_fusion_protein_gene_complete_cds	1
MF978686	Human_orthopneumovirus_isolate_RSVA-ZJ-325/ZJ/2015_fusion_protein_gene_complete_cds	1
MF978592	Human_orthopneumovirus_isolate_RSVA-WZ-40/ZJ/2015_fusion_protein_gene_complete_cds	1
MF978615	Human_orthopneumovirus_isolate_RSVA-WZ-101/ZJ/2015_fusion_protein_gene_complete_cds	1
OM062946	Xiamen	1
OM062945	Xiamen	1
MF978529	Human_orthopneumovirus_isolate_RSVA-CAP-234/BJ/2015_fusion_protein_gene_complete_cds	1
MN630103	Human_respiratory_syncytial_virus_A_isolate_RSVA/USA/ACRI-046/2016_complete_genome	1
OM062949	Xiamen	1
OM062928	Xiamen	1
OM062924	Xiamen	1
KJ672472	Human_respiratory_syncytial_virus_strain_RSVA/Homo_sapiens/USA/LA2_15/2012_complete_genome	1
MW582528	Human_respiratory_syncytial_virus_A_isolate_0594_complete_genome	1
MF978645	Human_orthopneumovirus_isolate_RSVA-WZ-215/ZJ/2015_fusion_protein_gene_complete_cds	1
MF978524	Human_orthopneumovirus_isolate_RSVA-CAP-61/BJ/2015_fusion_protein_gene_complete_cds	1
LC367174	Human_orthopneumovirus_HRSV/Yokohama.JPN/P7744/2014_F_gene_for_fusion_protein_complete_cds	1
LC367164	Human_orthopneumovirus_HRSV/Yokohama.JPN/P7629/2014_F_gene_for_fusion_protein_complete_cds	1
LC367194	Human_orthopneumovirus_HRSV/Yokohama.JPN/P8217/2015_F_gene_for_fusion_protein_complete_cds	1
LC367185	Human_orthopneumovirus_HRSV/Yokohama.JPN/P8134/2015_F_gene_for_fusion_protein_complete_cds	1
KY296768	Human_respiratory_syncytial_virus_A_strain_HuN14-02_fusion_glycoprotein__F__gene_complete_cds	1
LC367151	Human_orthopneumovirus_HRSV/Yokohama.JPN/P7233/2013_F_gene_for_fusion_protein_complete_cds	1
KY296730	Human_respiratory_syncytial_virus_A_strain_CC14-10_fusion_glycoprotein__F__gene_complete_cds	1
LC367135	Human_orthopneumovirus_HRSV/Yokohama.JPN/P7111/2013_F_gene_for_fusion_protein_complete_cds	1
KU950642	Human_orthopneumovirus_strain_RSVA/Homo_sapiens/USA/TH_10128/2012_complete_genome	1
KM042389	Human_respiratory_syncytial_virus_strain_RSVA/Homo_sapiens/USA/LA2_10/2012_complete_genome	1
MG813984	Human_orthopneumovirus_isolate_A-TX-010a-2014-WGS_complete_genome	1
KX765941	Human_orthopneumovirus_strain_RSVA/Homo_sapiens/NZL/LJRSV04/2015_complete_genome	1
MW160768	Human_orthopneumovirus_strain_A/WA/PW3128479T/2017_complete_genome	1
LC367209	Human_orthopneumovirus_HRSV/Yokohama.JPN/P8600/2016_F_gene_for_fusion_protein_complete_cds	1
LC367149	Human_orthopneumovirus_HRSV/Yokohama.JPN/P7226/2013_F_gene_for_fusion_protein_complete_cds	1
LC367195	Human_orthopneumovirus_HRSV/Yokohama.JPN/P8219/2015_F_gene_for_fusion_protein_complete_cds	1
LC367196	Human_orthopneumovirus_HRSV/Yokohama.JPN/P8237/2016_F_gene_for_fusion_protein_complete_cds	1
LC367184	Human_orthopneumovirus_HRSV/Yokohama.JPN/P8112/2015_F_gene_for_fusion_protein_complete_cds	1
LC367182	Human_orthopneumovirus_HRSV/Yokohama.JPN/P8106/2015_F_gene_for_fusion_protein_complete_cds	1
LC367212	Human_orthopneumovirus_HRSV/Yokohama.JPN/P8670/2016_F_gene_for_fusion_protein_complete_cds	1
LC367180	Human_orthopneumovirus_HRSV/Yokohama.JPN/P8075/2015_F_gene_for_fusion_protein_complete_cds	1
LC367206	Human_orthopneumovirus_HRSV/Yokohama.JPN/P8575/2016_F_gene_for_fusion_protein_complete_cds	1
LC367208	Human_orthopneumovirus_HRSV/Yokohama.JPN/P8594/2016_F_gene_for_fusion_protein_complete_cds	1
MN310477	Human_respiratory_syncytial_virus_A_strain_SC0276_complete_genome	1
MF978549	Human_orthopneumovirus_isolate_RSVA-GZFE-32/GZ/2015_fusion_protein_gene_complete_cds	1
LC367147	Human_orthopneumovirus_HRSV/Yokohama.JPN/P7216/2013_F_gene_for_fusion_protein_complete_cds	1
MF978631	Human_orthopneumovirus_isolate_RSVA-WZ-169/ZJ/2015_fusion_protein_gene_complete_cds	1
MF978634	Human_orthopneumovirus_isolate_RSVB-WZ-183/ZJ/2015_fusion_protein_gene_complete_cds	1
MF978583	Human_orthopneumovirus_isolate_RSVA-WZ-19/ZJ/2015_fusion_protein_gene_complete_cds	1
JX627336	Human_respiratory_syncytial_virus_strain_RSVA/GN435/11_complete_genome	1
KU950567	Human_orthopneumovirus_strain_RSVA/Homo_sapiens/USA/TH_10324/2012_complete_genome	1
MW160762	Human_orthopneumovirus_strain_A/WA/PW7202552D/2017_complete_genome	1
MF978612	Human_orthopneumovirus_isolate_RSVA-WZ-85/ZJ/2015_fusion_protein_gene_complete_cds	1
MF978611	Human_orthopneumovirus_isolate_RSVA-WZ-84/ZJ/2015_fusion_protein_gene_complete_cds	1
MF978608	Human_orthopneumovirus_isolate_RSVA-WZ-76/ZJ/2015_fusion_protein_gene_complete_cds	1
KU950485	Human_orthopneumovirus_strain_RSVA/Homo_sapiens/USA/TH_10210/2012_complete_genome	1
KJ672480	Human_respiratory_syncytial_virus_strain_RSVA/Homo_sapiens/USA/LA2_62/2013_complete_genome	1
KU950480	Human_orthopneumovirus_strain_RSVA/Homo_sapiens/USA/TH_10272/2012_complete_genome	1
KM042386	Human_respiratory_syncytial_virus_strain_RSVA/Homo_sapiens/USA/LA2_49/2013_complete_genome	1
KU950511	Human_orthopneumovirus_strain_RSVA/Homo_sapiens/USA/TH_10218/2012_complete_genome	1
KJ672464	Human_respiratory_syncytial_virus_strain_RSVA/Homo_sapiens/USA/LA2_04/2012_complete_genome	1
KJ672471	Human_respiratory_syncytial_virus_strain_RSVA/Homo_sapiens/USA/LA2_85/2013_complete_genome	1
MW160753	Human_orthopneumovirus_strain_A/WA/PW3610621L/2016_complete_genome	1
MW160754	Human_orthopneumovirus_strain_A/WA/PW3614982P/2016_complete_genome	1
MW160758	Human_orthopneumovirus_strain_A/WA/PW2987536C/2016_complete_genome	1
KU950610	Human_orthopneumovirus_strain_RSVA/Homo_sapiens/USA/TH_10260/2013_complete_genome	1
LC367199	Human_orthopneumovirus_HRSV/Yokohama.JPN/I927/2016_F_gene_for_fusion_protein_complete_cds	1
LC367163	Human_orthopneumovirus_HRSV/Yokohama.JPN/P7624/2014_F_gene_for_fusion_protein_complete_cds	1
MH447956	Human_respiratory_syncytial_virus_A_isolate_TH/B10806/2014_complete_genome	1
MH447955	Human_respiratory_syncytial_virus_A_isolate_TH/B10625/2014_complete_genome	1
MF978624	Human_orthopneumovirus_isolate_RSVA-WZ-128/ZJ/2015_fusion_protein_gene_complete_cds	1
MF978536	Human_orthopneumovirus_isolate_RSVA-CAP-405/BJ/2016_fusion_protein_gene_complete_cds	1
MF978535	Human_orthopneumovirus_isolate_RSVA-CAP-402/BJ/2015_fusion_protein_gene_complete_cds	1
MW160774	Human_orthopneumovirus_strain_A/WA/PW8423521R/2017_complete_genome	1
MF978514	Human_orthopneumovirus_isolate_RSVA-CAP-11/BJ/2014_fusion_protein_gene_complete_cds	1
LC365891	Human_orthopneumovirus_HRSV/Yokohama.JPN/P6562/2012_F_gene_for_fusion_protein_complete_cds	1
KU950667	Human_orthopneumovirus_strain_RSVA/Homo_sapiens/USA/TH_10104/2012_complete_genome	1
MF978511	Human_orthopneumovirus_isolate_RSVA-CAP-8/BJ/2014_fusion_protein_gene_complete_cds	1
KX655644	Human_orthopneumovirus_strain_RSVA/Homo_sapiens/JOR/A0614/2012_complete_genome	1
MW160819	Human_orthopneumovirus_strain_A/NSW/WM1061759/2017_complete_genome	1
MF978585	Human_orthopneumovirus_isolate_RSVA-WZ-23/ZJ/2015_fusion_protein_gene_complete_cds	1
OM062884	Xiamen	1
OM062902	Xiamen	1
OM062874	Xiamen	1
KX765970	Human_orthopneumovirus_strain_RSVA/Homo_sapiens/NZL/LJRSV31/2014_complete_genome	1
MF978580	Human_orthopneumovirus_isolate_RSVA-WZ-13/ZJ/2015_fusion_protein_gene_complete_cds	1
MF978692	Human_orthopneumovirus_isolate_RSVA-ZJ-398/ZJ/2015_fusion_protein_gene_complete_cds	1
MF978616	Human_orthopneumovirus_isolate_RSVA-WZ-106/ZJ/2015_fusion_protein_gene_complete_cds	1
MF978555	Human_orthopneumovirus_isolate_RSVA-HB-84/HeB/2014_fusion_protein_gene_complete_cds	1
OM062956	Xiamen	1
OM062934	Xiamen	1
OM062915	Xiamen	1
OM062858	Xiamen	1
OM062857	Xiamen	1
OM062888	Xiamen	1
OM062914	Xiamen	1
OM062918	Xiamen	1
OM062907	Xiamen	1
OM062964	Xiamen	1
OM062917	Xiamen	1
OM062875	Xiamen	1
MN630098	Human_respiratory_syncytial_virus_A_isolate_RSVA/USA/UAMS-DID-027/2016_complete_genome	1
MN630101	Human_respiratory_syncytial_virus_A_isolate_RSVA/USA/ACRI-037/2016_complete_genome	1
MW160828	Human_orthopneumovirus_strain_A/NSW/WM1213683/2017_complete_genome	1
KY654516	Human_respiratory_syncytial_virus_A_isolate_TOp-13-186_complete_genome	1
MF978543	Human_orthopneumovirus_isolate_RSVA-GYYF-57/GZ/2015_fusion_protein_gene_complete_cds	1
MF978589	Human_orthopneumovirus_isolate_RSVA-WZ-33/ZJ/2015_fusion_protein_gene_complete_cds	1
KX655640	Human_orthopneumovirus_strain_RSVA/Homo_sapiens/JOR/D3681/2013_complete_genome	1
KX765886	Human_orthopneumovirus_strain_RSVA/Homo_sapiens/NZL/LJRSV01/2015_complete_genome	1
KC731482	Human_respiratory_syncytial_virus_strain_RSV-A/NIV1114046/11_complete_genome	1
OM062951	Xiamen	1
MF361902	Human_respiratory_syncytial_virus_A_isolate_MAD/GM2_14/12_fusion_protein__F__gene_complete_cds	1
MF978546	Human_orthopneumovirus_isolate_RSVA-GYYF-148/GZ/2016_fusion_protein_gene_complete_cds	1
MF978542	Human_orthopneumovirus_isolate_RSVA-GYYF-55/GZ/2015_fusion_protein_gene_complete_cds	1
MF978650	Human_orthopneumovirus_isolate_RSVA-WZ-283/ZJ/2015_fusion_protein_gene_complete_cds	1
LC474556	Human_orthopneumovirus_RSV/A/NIID/2347/14_viral_cRNA_nearly_complete_genome	1
MF978614	Human_orthopneumovirus_isolate_RSVA-WZ-94/ZJ/2015_fusion_protein_gene_complete_cds	1
KU950615	Human_orthopneumovirus_strain_RSVA/Homo_sapiens/USA/TH_10150/2012_complete_genome	1
MF978545	Human_orthopneumovirus_isolate_RSVA-GYYF-106/GZ/2016_fusion_protein_gene_complete_cds	1
MF978539	Human_orthopneumovirus_isolate_RSVA-GYYF-1/GZ/2015_fusion_protein_gene_complete_cds	1
KX765977	Human_orthopneumovirus_strain_RSVA/Homo_sapiens/NZL/LJRSV18/2014_complete_genome	1
MF978636	Human_orthopneumovirus_isolate_RSVA-WZ-188/ZJ/2015_fusion_protein_gene_complete_cds	1
MF978633	Human_orthopneumovirus_isolate_RSVA-WZ-182/ZJ/2015_fusion_protein_gene_complete_cds	1
MF978541	Human_orthopneumovirus_isolate_RSVA-GYYF-36/GZ/2015_fusion_protein_gene_complete_cds	1
MF978544	Human_orthopneumovirus_isolate_RSVA-GYYF-91/GZ/2015_fusion_protein_gene_complete_cds	1
MF978638	Human_orthopneumovirus_isolate_RSVA-WZ-192/ZJ/2015_fusion_protein_gene_complete_cds	2
MF978602	Human_orthopneumovirus_isolate_RSVA-WZ-62/ZJ/2015_fusion_protein_gene_complete_cds	2
MF978587	Human_orthopneumovirus_isolate_RSVA-WZ-28/ZJ/2015_fusion_protein_gene_complete_cds	2
MF978642	Human_orthopneumovirus_isolate_RSVA-WZ-207/ZJ/2015_fusion_protein_gene_complete_cds	2
MF978563	Human_orthopneumovirus_isolate_RSVA-HB-216/HeB/2015_fusion_protein_gene_complete_cds	2
MF978530	Human_orthopneumovirus_isolate_RSVA-CAP-250/BJ/2015_fusion_protein_gene_complete_cds	2
LC377911	Human_respiratory_syncytial_virus_A_TB1_KW-14-0022_F_gene_for_fusion_protein_complete_cds	2
AB848369	Human_respiratory_syncytial_virus_F_gene_for_fusion_protein_complete_cds_strain__BPH-13-025	2
AB848373	Human_respiratory_syncytial_virus_F_gene_for_fusion_protein_complete_cds_strain__ONP-13-005	2
OM062851	Xiamen	2
MF445918	Human_respiratory_syncytial_virus_A_strain_FJ150223-25_fusion_protein__F__gene_complete_cds	2
MF445913	Human_respiratory_syncytial_virus_A_strain_FJ131204-24_fusion_protein__F__gene_complete_cds	2
MF445909	Human_respiratory_syncytial_virus_A_strain_FJ121101-16_fusion_protein__F__gene_complete_cds	2
MF445931	Human_respiratory_syncytial_virus_A_strain_FJ150204-34_fusion_protein__F__gene_complete_cds	2
MF445927	Human_respiratory_syncytial_virus_A_strain_FJ141122-26_fusion_protein__F__gene_complete_cds	2
MF445930	Human_respiratory_syncytial_virus_A_strain_FJ150117-62_fusion_protein__F__gene_complete_cds	2
MF445926	Human_respiratory_syncytial_virus_A_strain_FJ120326-15_fusion_protein__F__gene_complete_cds	2
MF978629	Human_orthopneumovirus_isolate_RSVA-WZ-160/ZJ/2015_fusion_protein_gene_complete_cds	2
MN306048	Human_respiratory_syncytial_virus_A_strain_SC0885_complete_genome	2
OM062890	Xiamen	2
OM062880	Xiamen	2
OM062912	Xiamen	2
OM062892	Xiamen	2
OM062900	Xiamen	2
OM062887	Xiamen	2
OM062866	Xiamen	2
OM062889	Xiamen	2
MT422270	Human_respiratory_syncytial_virus_A_strain_RSVA/Novosibirsk/138Hp/2019_complete_genome	2
MT422269	Human_respiratory_syncytial_virus_A_strain_RSVA/Novosibirsk/108Hp/2019_complete_genome	2
OM062898	Xiamen	2
OM062916	Xiamen	2
OM062882	Xiamen	2
MN306029	Human_respiratory_syncytial_virus_A_strain_SC0398_complete_genome	2
OM062919	Xiamen	2
MN306045	Human_respiratory_syncytial_virus_A_strain_SC0850_complete_genome	2
MN306017	Human_respiratory_syncytial_virus_A_strain_SC0135_complete_genome	2
OM062922	Xiamen	2
OM062893	Xiamen	2
OM062906	Xiamen	2
OM062895	Xiamen	2
OM062942	Xiamen	2
OM062935	Xiamen	2
OM062891	Xiamen	2
OM062901	Xiamen	2
OM062873	Xiamen	2
OM062931	Xiamen	2
OM062932	Xiamen	2
OM062955	Xiamen	2
OM062936	Xiamen	2
OM062961	Xiamen	2
OM062850	Xiamen	2
OM062957	Xiamen	2
OM062904	Xiamen	2
OM062908	Xiamen	2
OM062913	Xiamen	2
OM062905	Xiamen	2
OM062963	Xiamen	2
OM062894	Xiamen	2
OM062921	Xiamen	2
OM062920	Xiamen	2
OM062911	Xiamen	2
OM062899	Xiamen	2
OM062848	Xiamen	2
OM062910	Xiamen	2
OM062909	Xiamen	2
OM062948	Xiamen	2
OM062938	Xiamen	2
OM062869	Xiamen	2
OM062878	Xiamen	2
OM062962	Xiamen	2
OM062950	Xiamen	2
OM062871	Xiamen	2
OM062863	Xiamen	2
OM062903	Xiamen	2
MT422271	Human_respiratory_syncytial_virus_A_strain_RSVA/Novosibirsk/893Hp/2019_complete_genome	2
MF978581	Human_orthopneumovirus_isolate_RSVA-WZ-16/ZJ/2015_fusion_protein_gene_complete_cds	1
MF978532	Human_orthopneumovirus_isolate_RSVA-CAP-328/BJ/2015_fusion_protein_gene_complete_cds	1
MF978684	Human_orthopneumovirus_isolate_RSVA-ZJ-315/ZJ/2015_fusion_protein_gene_complete_cds	1
MF978683	Human_orthopneumovirus_isolate_RSVA-ZJ-310/ZJ/2015_fusion_protein_gene_complete_cds	1
MF978540	Human_orthopneumovirus_isolate_RSVA-GYYF-3/GZ/2015_fusion_protein_gene_complete_cds	1
MF978687	Human_orthopneumovirus_isolate_RSVA-ZJ-332/ZJ/2015_fusion_protein_gene_complete_cds	1
MF978682	Human_orthopneumovirus_isolate_RSVA-ZJ-303/ZJ/2015_fusion_protein_gene_complete_cds	1
OM062885	Xiamen	1
OM062886	Xiamen	1
OM062883	Xiamen	1
LC367150	Human_orthopneumovirus_HRSV/Yokohama.JPN/P7232/2013_F_gene_for_fusion_protein_complete_cds	1
MF978548	Human_orthopneumovirus_isolate_RSVA-GZFE-22/GZ/2015_fusion_protein_gene_complete_cds	1
MF978515	Human_orthopneumovirus_isolate_RSVA-CAP-14/BJ/2014_fusion_protein_gene_complete_cds	1
MF978573	Human_orthopneumovirus_isolate_RSVA-HB-294/HeB/2016_fusion_protein_gene_complete_cds	1
MF978571	Human_orthopneumovirus_isolate_RSVA-HB-277/HeB/2015_fusion_protein_gene_complete_cds	1
MF978570	Human_orthopneumovirus_isolate_RSVA-HB-276/HeB/2015_fusion_protein_gene_complete_cds	1
MF978567	Human_orthopneumovirus_isolate_RSVA-HB-272/HeB/2015_fusion_protein_gene_complete_cds	1
MF978681	Human_orthopneumovirus_isolate_RSVA-ZJ-302/ZJ/2015_fusion_protein_gene_complete_cds	1
OM062927	Xiamen	1
MF978680	Human_orthopneumovirus_isolate_RSVA-ZJ-301/ZJ/2015_fusion_protein_gene_complete_cds	1
MF978678	Human_orthopneumovirus_isolate_RSVA-ZJ-298/ZJ/2015_fusion_protein_gene_complete_cds	1
MF978670	Human_orthopneumovirus_isolate_RSVA-YC-188/NX/2015_fusion_protein_gene_complete_cds	1
MF978669	Human_orthopneumovirus_isolate_RSVA-YC-187/NX/2015_fusion_protein_gene_complete_cds	1
MF978667	Human_orthopneumovirus_isolate_RSVA-YC-161/NX/2015_fusion_protein_gene_complete_cds	1
MF978672	Human_orthopneumovirus_isolate_RSVA-YC-200/NX/2015_fusion_protein_gene_complete_cds	1
MW160822	Human_orthopneumovirus_strain_A/NSW/WM1233497/2017_complete_genome	1
MF978671	Human_orthopneumovirus_isolate_RSVA-YC-195/NX/2015_fusion_protein_gene_complete_cds	1
MF978668	Human_orthopneumovirus_isolate_RSVA-YC-177/NX/2015_fusion_protein_gene_complete_cds	1
MF978679	Human_orthopneumovirus_isolate_RSVA-ZJ-299/ZJ/2015_fusion_protein_gene_complete_cds	1
MF978556	Human_orthopneumovirus_isolate_RSVA-HB-88/HeB/2014_fusion_protein_gene_complete_cds	1
MF978649	Human_orthopneumovirus_isolate_RSVA-WZ-232/ZJ/2015_fusion_protein_gene_complete_cds	1
MF978590	Human_orthopneumovirus_isolate_RSVA-WZ-37/ZJ/2015_fusion_protein_gene_complete_cds	1
MF978648	Human_orthopneumovirus_isolate_RSVA-WZ-221/ZJ/2015_fusion_protein_gene_complete_cds	1
MF978632	Human_orthopneumovirus_isolate_RSVA-WZ-179/ZJ/2015_fusion_protein_gene_complete_cds	1
MF978597	Human_orthopneumovirus_isolate_RSVA-WZ-51/ZJ/2015_fusion_protein_gene_complete_cds	1
MF978522	Human_orthopneumovirus_isolate_RSVA-CAP-54/BJ/2015_fusion_protein_gene_complete_cds	1
MF978610	Human_orthopneumovirus_isolate_RSVA-WZ-82/ZJ/2015_fusion_protein_gene_complete_cds	1
MF978655	Human_orthopneumovirus_isolate_RSVA-WZ-348/ZJ/2015_fusion_protein_gene_complete_cds	1
MF978622	Human_orthopneumovirus_isolate_RSVA-WZ-123/ZJ/2015_fusion_protein_gene_complete_cds	1
MF445936	Human_respiratory_syncytial_virus_A_strain_FJ131222-27_fusion_protein__F__gene_complete_cds	1
MF445938	Human_respiratory_syncytial_virus_A_strain_FJ140112-12_fusion_protein__F__gene_complete_cds	1
MF445934	Human_respiratory_syncytial_virus_A_strain_FJ120113-07_fusion_protein__F__gene_complete_cds	1
MF445939	Human_respiratory_syncytial_virus_A_strain_FJ141121-25_fusion_protein__F__gene_complete_cds	1
MF445933	Human_respiratory_syncytial_virus_A_strain_FJ131212-17_fusion_protein__F__gene_complete_cds	1
OM062929	Xiamen	1
MF445935	Human_respiratory_syncytial_virus_A_strain_FJ131128-19_fusion_protein__F__gene_complete_cds	1
MF978519	Human_orthopneumovirus_isolate_RSVA-CAP-33/BJ/2015_fusion_protein_gene_complete_cds	1
MF978517	Human_orthopneumovirus_isolate_RSVA-CAP-30/BJ/2015_fusion_protein_gene_complete_cds	1
OM062860	Xiamen	1
MF978666	Human_orthopneumovirus_isolate_RSVA-WZ-536/ZJ/2015_fusion_protein_gene_complete_cds	1
MF978578	Human_orthopneumovirus_isolate_RSVA-WZ-6/ZJ/2015_fusion_protein_gene_complete_cds	1
MF978603	Human_orthopneumovirus_isolate_RSVA-WZ-64/ZJ/2015_fusion_protein_gene_complete_cds	1
MF978691	Human_orthopneumovirus_isolate_RSVA-ZJ-369/ZJ/2015_fusion_protein_gene_complete_cds	1
MF978689	Human_orthopneumovirus_isolate_RSVA-ZJ-348/ZJ/2015_fusion_protein_gene_complete_cds	1
MF978677	Human_orthopneumovirus_isolate_RSVA-ZJ-296/ZJ/2015_fusion_protein_gene_complete_cds	1
MF978640	Human_orthopneumovirus_isolate_RSVA-WZ-195/ZJ/2015_fusion_protein_gene_complete_cds	1
OM062847	Xiamen	1
OM062953	Xiamen	1
OM062947	Xiamen	1
OM062926	Xiamen	1
MF978576	Human_orthopneumovirus_isolate_RSVA-HB-312/HeB/2016_fusion_protein_gene_complete_cds	1
MF978572	Human_orthopneumovirus_isolate_RSVA-HB-279/HeB/2015_fusion_protein_gene_complete_cds	1
MH279547	Human_respiratory_syncytial_virus_A_strain_LZ170020448/17_complete_genome	1
OM062868	Xiamen	1
OM062852	Xiamen	1
OM062896	Xiamen	1
OM062864	Xiamen	1
MF978652	Human_orthopneumovirus_isolate_RSVA-WZ-287/ZJ/2015_fusion_protein_gene_complete_cds	1
MF978564	Human_orthopneumovirus_isolate_RSVA-HB-248/HeB/2015_fusion_protein_gene_complete_cds	1
MF445937	Human_respiratory_syncytial_virus_A_strain_FJ140104-09_fusion_protein__F__gene_complete_cds	1
MF445929	Human_respiratory_syncytial_virus_A_strain_FJ150112-24_fusion_protein__F__gene_complete_cds	1
MF445914	Human_respiratory_syncytial_virus_A_strain_FJ140217-14_fusion_protein__F__gene_complete_cds	1
MF445903	Human_respiratory_syncytial_virus_A_strain_FJ121011-59_fusion_protein__F__gene_complete_cds	1
MF978596	Human_orthopneumovirus_isolate_RSVA-WZ-47/ZJ/2015_fusion_protein_gene_complete_cds	1
KX765902	Human_orthopneumovirus_strain_RSVA/Homo_sapiens/NZL/LJRSV33/2014_complete_genome	1
KX765915	Human_orthopneumovirus_strain_RSVA/Homo_sapiens/NZL/LJRSV27/2014_complete_genome	1
MF978674	Human_orthopneumovirus_isolate_RSVA-ZJ-276/ZJ/2015_fusion_protein_gene_complete_cds	1
MF978527	Human_orthopneumovirus_isolate_RSVA-CAP-92/BJ/2015_fusion_protein_gene_complete_cds	1
MF978533	Human_orthopneumovirus_isolate_RSVA-CAP-356/BJ/2015_fusion_protein_gene_complete_cds	1
MF978562	Human_orthopneumovirus_isolate_RSVA-HB-197/HeB/2015_fusion_protein_gene_complete_cds	1
MF978617	Human_orthopneumovirus_isolate_RSVA-WZ-109/ZJ/2015_fusion_protein_gene_complete_cds	1
OM062881	Xiamen	1
MF978531	Human_orthopneumovirus_isolate_RSVA-CAP-255/BJ/2015_fusion_protein_gene_complete_cds	1
OM062959	Xiamen	1
OM062958	Xiamen	1
OM062855	Xiamen	1
OM062861	Xiamen	1
OM062940	Xiamen	1
OM062937	Xiamen	1
OM062872	Xiamen	1
OM062939	Xiamen	1
OM062941	Xiamen	1
OM062867	Xiamen	1
OM062933	Xiamen	1
OM062853	Xiamen	1
MF978565	Human_orthopneumovirus_isolate_RSVA-HB-251/HeB/2015_fusion_protein_gene_complete_cds	1
OM062944	Xiamen	1
OM062943	Xiamen	1
MF978665	Human_orthopneumovirus_isolate_RSVA-WZ-516/ZJ/2015_fusion_protein_gene_complete_cds	1
OM062952	Xiamen	1
MF978664	Human_orthopneumovirus_isolate_RSVA-WZ-492/ZJ/2015_fusion_protein_gene_complete_cds	1
MF978658	Human_orthopneumovirus_isolate_RSVA-WZ-407/ZJ/2015_fusion_protein_gene_complete_cds	1
MF978523	Human_orthopneumovirus_isolate_RSVA-CAP-56/BJ/2015_fusion_protein_gene_complete_cds	1
MF978606	Human_orthopneumovirus_isolate_RSVA-WZ-72/ZJ/2015_fusion_protein_gene_complete_cds	1
MF978575	Human_orthopneumovirus_isolate_RSVA-HB-307/HeB/2016_fusion_protein_gene_complete_cds	1
MF978513	Human_orthopneumovirus_isolate_RSVA-CAP-10/BJ/2014_fusion_protein_gene_complete_cds	1
MF978623	Human_orthopneumovirus_isolate_RSVA-WZ-127/ZJ/2015_fusion_protein_gene_complete_cds	1
MF978654	Human_orthopneumovirus_isolate_RSVA-WZ-336/ZJ/2015_fusion_protein_gene_complete_cds	1
MF978653	Human_orthopneumovirus_isolate_RSVA-WZ-288/ZJ/2015_fusion_protein_gene_complete_cds	1
MF978647	Human_orthopneumovirus_isolate_RSVA-WZ-220/ZJ/2015_fusion_protein_gene_complete_cds	1
MF978586	Human_orthopneumovirus_isolate_RSVA-WZ-26/ZJ/2015_fusion_protein_gene_complete_cds	1
MF978675	Human_orthopneumovirus_isolate_RSVA-ZJ-288/ZJ/2015_fusion_protein_gene_complete_cds	1
LC367214	Human_orthopneumovirus_HRSV/Yokohama.JPN/P8697/2016_F_gene_for_fusion_protein_complete_cds	1
LC367213	Human_orthopneumovirus_HRSV/Yokohama.JPN/P8673/2016_F_gene_for_fusion_protein_complete_cds	1
KY654514	Human_respiratory_syncytial_virus_A_isolate_TEv-13-132_complete_genome	1
MF978630	Human_orthopneumovirus_isolate_RSVA-WZ-168/ZJ/2015_fusion_protein_gene_complete_cds	1
MW160756	Human_orthopneumovirus_strain_A/WA/PW7810512H/2016_complete_genome	1
MW160747	Human_orthopneumovirus_strain_A/WA/PW3618198U/2016_complete_genome	1
MW160746	Human_orthopneumovirus_strain_A/WA/PW3613237Z/2016_complete_genome	1
KJ672441	Human_respiratory_syncytial_virus_strain_RSVA/Homo_sapiens/USA/LA2_87/2013_complete_genome	1
MF978618	Human_orthopneumovirus_isolate_RSVA-WZ-113/ZJ/2015_fusion_protein_gene_complete_cds	1
MW160764	Human_orthopneumovirus_strain_A/WA/PW7225866R/2017_complete_genome	1
MF978510	Human_orthopneumovirus_isolate_RSVA-CAP-1/BJ/2014_fusion_protein_gene_complete_cds	1
MF978628	Human_orthopneumovirus_isolate_RSVA-WZ-154/ZJ/2015_fusion_protein_gene_complete_cds	1
MF978582	Human_orthopneumovirus_isolate_RSVA-WZ-17/ZJ/2015_fusion_protein_gene_complete_cds	1
MF978656	Human_orthopneumovirus_isolate_RSVA-WZ-351/ZJ/2015_fusion_protein_gene_complete_cds	1
MF978613	Human_orthopneumovirus_isolate_RSVA-WZ-92/ZJ/2015_fusion_protein_gene_complete_cds	1
MF978620	Human_orthopneumovirus_isolate_RSVA-WZ-117/ZJ/2015_fusion_protein_gene_complete_cds	1
KU950666	Human_orthopneumovirus_strain_RSVA/Homo_sapiens/USA/TH_10657/2013_complete_genome	1
LC367162	Human_orthopneumovirus_HRSV/Yokohama.JPN/P7623/2014_F_gene_for_fusion_protein_complete_cds	1
LC367172	Human_orthopneumovirus_HRSV/Yokohama.JPN/P7714/2014_F_gene_for_fusion_protein_complete_cds	1
LC367154	Human_orthopneumovirus_HRSV/Yokohama.JPN/HO2804/2014_F_gene_for_fusion_protein_complete_cds	1
LC367169	Human_orthopneumovirus_HRSV/Yokohama.JPN/P7702/2014_F_gene_for_fusion_protein_complete_cds	1
LC367161	Human_orthopneumovirus_HRSV/Yokohama.JPN/P7620/2014_F_gene_for_fusion_protein_complete_cds	1
LC367178	Human_orthopneumovirus_HRSV/Yokohama.JPN/P7795/2015_F_gene_for_fusion_protein_complete_cds	1
LC367165	Human_orthopneumovirus_HRSV/Yokohama.JPN/P7644/2014_F_gene_for_fusion_protein_complete_cds	1
KJ672428	Human_respiratory_syncytial_virus_strain_RSVA/Homo_sapiens/USA/LA2_55/2013_complete_genome	1
KJ672440	Human_respiratory_syncytial_virus_strain_RSVA/Homo_sapiens/USA/LA2_22/2012_complete_genome	1
LC367192	Human_orthopneumovirus_HRSV/Yokohama.JPN/P8197/2015_F_gene_for_fusion_protein_complete_cds	1
LC367166	Human_orthopneumovirus_HRSV/Yokohama.JPN/P7683/2014_F_gene_for_fusion_protein_complete_cds	1
LC367137	Human_orthopneumovirus_HRSV/Yokohama.JPN/P7134/2013_F_gene_for_fusion_protein_complete_cds	1
MF978626	Human_orthopneumovirus_isolate_RSVA-WZ-133/ZJ/2015_fusion_protein_gene_complete_cds	1
AB848372	Human_respiratory_syncytial_virus_F_gene_for_fusion_protein_complete_cds_strain__ONP-12-188	1
AB848371	Human_respiratory_syncytial_virus_F_gene_for_fusion_protein_complete_cds_strain__ONP-12-175	1
MF361900	Human_respiratory_syncytial_virus_A_isolate_MAD/GM2_12/12_fusion_protein__F__gene_complete_cds	1
KU950483	Human_orthopneumovirus_strain_RSVA/Homo_sapiens/USA/TH_10534/2013_complete_genome	1
LC367203	Human_orthopneumovirus_HRSV/Yokohama.JPN/P8565/2016_F_gene_for_fusion_protein_complete_cds	1
LC367176	Human_orthopneumovirus_HRSV/Yokohama.JPN/P7764/2015_F_gene_for_fusion_protein_complete_cds	1
KU950521	Human_orthopneumovirus_strain_RSVA/Homo_sapiens/USA/TH_10149/2012_complete_genome	1
KU950492	Human_orthopneumovirus_strain_RSVA/Homo_sapiens/USA/TH_10166/2012_complete_genome	1
KJ672448	Human_respiratory_syncytial_virus_strain_RSVA/Homo_sapiens/USA/LA2_74/2013_complete_genome	1
KJ672432	Human_respiratory_syncytial_virus_strain_RSVA/Homo_sapiens/USA/LA2_72/2013_complete_genome	1
KX655626	Human_orthopneumovirus_strain_RSVA/Homo_sapiens/JOR/D3721/2013_complete_genome	1
OK649683	Human_respiratory_syncytial_virus_A_strain_HRSV/A/Texas.USA/121301319/2014_complete_genome	1
KU839637	Human_orthopneumovirus_strain_RSVA/Homo_sapiens/USA/TH-24/2014_complete_genome	1
KU950513	Human_orthopneumovirus_strain_RSVA/Homo_sapiens/USA/TH_10173/2012_complete_genome	1
KJ672449	Human_respiratory_syncytial_virus_strain_RSVA/Homo_sapiens/USA/LA2_28/2012_complete_genome	1
KU950550	Human_orthopneumovirus_strain_RSVA/Homo_sapiens/USA/TH_10287/2012_complete_genome	1
MF978518	Human_orthopneumovirus_isolate_RSVA-CAP-31/BJ/2015_fusion_protein_gene_complete_cds	1
MF978609	Human_orthopneumovirus_isolate_RSVA-WZ-79/ZJ/2015_fusion_protein_gene_complete_cds	1
MK749884	Human_respiratory_syncytial_virus_A_strain_RSVA/Homo_sapiens/NIC/IIIn_16_0313_01NT/2016_complete_genome	1
KX765944	Human_orthopneumovirus_strain_RSVA/Homo_sapiens/NZL/LJRSV08/2015_complete_genome	1
KX765916	Human_orthopneumovirus_strain_RSVA/Homo_sapiens/NZL/LJRSV02/2015_complete_genome	1
KY296770	Human_respiratory_syncytial_virus_A_strain_HuN14-04_fusion_glycoprotein__F__gene_complete_cds	1
MF978676	Human_orthopneumovirus_isolate_RSVA-ZJ-290/ZJ/2015_fusion_protein_gene_complete_cds	1
MF978550	Human_orthopneumovirus_isolate_RSVA-GZFE-34/GZ/2015_fusion_protein_gene_complete_cds	1
KX765939	Human_orthopneumovirus_strain_RSVA/Homo_sapiens/NZL/LJRSV38/2013_complete_genome	1
MG813978	Human_orthopneumovirus_isolate_A-TX-009a-2012-WGS_complete_genome	1
MG813988	Human_orthopneumovirus_isolate_A-TX-034-2012-WGS_complete_genome	1
LC365898	Human_orthopneumovirus_HRSV/Yokohama.JPN/P6587/2012_F_gene_for_fusion_protein_complete_cds	1
MF978553	Human_orthopneumovirus_isolate_RSVA-GZFE-150/GZ/2015_fusion_protein_gene_complete_cds	1
MF978552	Human_orthopneumovirus_isolate_RSVA-GZFE-128/GZ/2015_fusion_protein_gene_complete_cds	1
MF978551	Human_orthopneumovirus_isolate_RSVA-GZFE-114/GZ/2015_fusion_protein_gene_complete_cds	1
MH447952	Human_respiratory_syncytial_virus_A_isolate_TH/C3208/2012_complete_genome	1
MG839543	Human_orthopneumovirus_isolate_HRSV/A/BuenosAires/ARG/012/2015_complete_genome	1
MF978591	Human_orthopneumovirus_isolate_RSVA-WZ-38/ZJ/2015_fusion_protein_gene_complete_cds	1
KX858757	Human_respiratory_syncytial_virus_A_isolate_13-005275_fusion_protein__F__gene_complete_cds	1
MF978526	Human_orthopneumovirus_isolate_RSVA-CAP-67/BJ/2015_fusion_protein_gene_complete_cds	1
MF978525	Human_orthopneumovirus_isolate_RSVA-CAP-66/BJ/2015_fusion_protein_gene_complete_cds	1
MF978584	Human_orthopneumovirus_isolate_RSVA-WZ-20/ZJ/2015_fusion_protein_gene_complete_cds	1
MF978579	Human_orthopneumovirus_isolate_RSVA-WZ-10/ZJ/2015_fusion_protein_gene_complete_cds	1
MG813982	Human_orthopneumovirus_isolate_A-TX-032a-2012-WGS_complete_genome	1
MF978685	Human_orthopneumovirus_isolate_RSVA-ZJ-323/ZJ/2015_fusion_protein_gene_complete_cds	1
MF978619	Human_orthopneumovirus_isolate_RSVA-WZ-114/ZJ/2015_fusion_protein_gene_complete_cds	1
LC367153	Human_orthopneumovirus_HRSV/Yokohama.JPN/P7469/2014_F_gene_for_fusion_protein_complete_cds	1
OM062865	Xiamen	1
MF978646	Human_orthopneumovirus_isolate_RSVA-WZ-217/ZJ/2015_fusion_protein_gene_complete_cds	1
MF978566	Human_orthopneumovirus_isolate_RSVA-HB-263/HeB/2015_fusion_protein_gene_complete_cds	1
LC367219	Human_orthopneumovirus_HRSV/Yokohama.JPN/P8980/2017_F_gene_for_fusion_protein_complete_cds	1
LC367207	Human_orthopneumovirus_HRSV/Yokohama.JPN/P8585/2016_F_gene_for_fusion_protein_complete_cds	1
OM062862	Xiamen	1
OM062859	Xiamen	1
MF614946	Human_respiratory_syncytial_virus_A_isolate_BJ/40180_complete_genome	1
MN630088	Human_respiratory_syncytial_virus_A_isolate_RSVA/USA/UAMS-DID-002/2016_complete_genome	1
OM062877	Xiamen	1
OM062876	Xiamen	1
KU950524	Human_orthopneumovirus_strain_RSVA/Homo_sapiens/USA/TH_10094/2012_complete_genome	1
MN630105	Human_respiratory_syncytial_virus_A_isolate_RSVA/USA/ACRI-056/2016_complete_genome	1
OM062925	Xiamen	1
OM062849	Xiamen	1
OM062954	Xiamen	1
OM062960	Xiamen	1
OM062854	Xiamen	1
KY296735	Human_respiratory_syncytial_virus_A_strain_GZ10-06_fusion_glycoprotein__F__gene_complete_cds	1
KM042384.2	Human_orthopneumovirus_strain_RSVA/Homo_sapiens/USA/LA2_78/2013_complete_genome	1
KU950536	Human_orthopneumovirus_strain_RSVA/Homo_sapiens/USA/TH_10141/2012_complete_genome	1
KU950541	Human_orthopneumovirus_strain_RSVA/Homo_sapiens/USA/TH_10318/2013_complete_genome	1
KU950538	Human_orthopneumovirus_strain_RSVA/Homo_sapiens/USA/TH_10201/2012_complete_genome	1
KJ672455	Human_respiratory_syncytial_virus_strain_RSVA/Homo_sapiens/USA/LA2_05/2012_complete_genome	1
KJ672427	Human_respiratory_syncytial_virus_strain_RSVA/Homo_sapiens/USA/LA2_09/2012_complete_genome	1
KU950529	Human_orthopneumovirus_strain_RSVA/Homo_sapiens/USA/TH_10116/2012_complete_genome	1
KJ672478	Human_respiratory_syncytial_virus_strain_RSVA/Homo_sapiens/USA/LA2_29/2013_complete_genome	1
KU950507	Human_orthopneumovirus_strain_RSVA/Homo_sapiens/USA/TH_10481/2012_complete_genome	1
KU950624	Human_orthopneumovirus_strain_RSVA/Homo_sapiens/USA/TH_10337/2013_complete_genome	1
KJ672442.2	Human_orthopneumovirus_strain_RSVA/Homo_sapiens/USA/LA2_45/2013_complete_genome	1
MF445962	Human_respiratory_syncytial_virus_A_strain_FJ110305-45_fusion_protein__F__gene_complete_cds	1
MF445961	Human_respiratory_syncytial_virus_A_strain_FJ110111-23_fusion_protein__F__gene_complete_cds	1
MF445953	Human_respiratory_syncytial_virus_A_strain_FJ120108-05_fusion_protein__F__gene_complete_cds	1
MF445960	Human_respiratory_syncytial_virus_A_strain_FJ110101-46_fusion_protein__F__gene_complete_cds	1
MF445955	Human_respiratory_syncytial_virus_A_strain_FJ120129-13_fusion_protein__F__gene_complete_cds	1
MF445952	Human_respiratory_syncytial_virus_A_strain_FJ111227-14_fusion_protein__F__gene_complete_cds	1
MF445956	Human_respiratory_syncytial_virus_A_strain_FJ120202-24_fusion_protein__F__gene_complete_cds	1
MF445963	Human_respiratory_syncytial_virus_A_strain_FJ111026-32_fusion_protein__F__gene_complete_cds	1
MF445957	Human_respiratory_syncytial_virus_A_strain_FJ101227-13_fusion_protein__F__gene_complete_cds	1
MF445958	Human_respiratory_syncytial_virus_A_strain_FJ110101-11_fusion_protein__F__gene_complete_cds	1
MF445951	Human_respiratory_syncytial_virus_A_strain_FJ120121-36_fusion_protein__F__gene_complete_cds	1
MF445954	Human_respiratory_syncytial_virus_A_strain_FJ120121-14_fusion_protein__F__gene_complete_cds	1
MF445964	Human_respiratory_syncytial_virus_A_strain_FJ111114-24_fusion_protein__F__gene_complete_cds	1
MF445959	Human_respiratory_syncytial_virus_A_strain_FJ110328-24A_fusion_protein__F__gene_complete_cds	1
MN630089	Human_respiratory_syncytial_virus_A_isolate_RSVA/USA/UAMS-DID-007/2016_complete_genome	1
LC367204	Human_orthopneumovirus_HRSV/Yokohama.JPN/P8566/2016_F_gene_for_fusion_protein_complete_cds	1
MW160830	Human_orthopneumovirus_strain_A/NSW/WM0981567/2017_complete_genome	1
MK749913	Human_respiratory_syncytial_virus_A_strain_RSVA/Homo_sapiens/NIC/IIIn_16_0250_01NT/2016_complete_genome	1
MK749912	Human_respiratory_syncytial_virus_A_strain_RSVA/Homo_sapiens/NIC/IIIn_15_0256_01NT/2015_complete_genome	1
LC367201	Human_orthopneumovirus_HRSV/Yokohama.JPN/P8371/2016_F_gene_for_fusion_protein_complete_cds	1
LC367148	Human_orthopneumovirus_HRSV/Yokohama.JPN/P7218/2013_F_gene_for_fusion_protein_complete_cds	1
LC367146	Human_orthopneumovirus_HRSV/Yokohama.JPN/P7204/2013_F_gene_for_fusion_protein_complete_cds	1
KX894807	Human_orthopneumovirus_strain_RSVA/Homo_sapiens/USA/TH_10280P/2013_complete_genome	1
KJ672465	Human_respiratory_syncytial_virus_strain_RSVA/Homo_sapiens/USA/LA2_13/2012_complete_genome	1
MW160767	Human_orthopneumovirus_strain_A/WA/PW3812552D/2017_complete_genome	1
MW160761	Human_orthopneumovirus_strain_A/WA/PW6361561S/2017_complete_genome	1
MN630102	Human_respiratory_syncytial_virus_A_isolate_RSVA/USA/ACRI-039/2016_complete_genome	1
MW033958	Human_orthopneumovirus_strain_RSV_A_S201_complete_genome	1
MW160825	Human_orthopneumovirus_strain_A/NSW/WM0921853/2017_complete_genome	1
LC530050	Human_respiratory_syncytial_virus_A_sugckmmaht_NGO3_viral_cRNA_complete_genome	1
MH447958	Human_respiratory_syncytial_virus_A_isolate_TH/B18247/2016_complete_genome	1
MW160803	Human_orthopneumovirus_strain_A/WA/PW9322831X/2016_complete_genome	1
MW160795	Human_orthopneumovirus_strain_A/WA/PW9366168A/2016_complete_genome	1
KU950685	Human_orthopneumovirus_strain_RSVA/Homo_sapiens/USA/TH_10509/2013_complete_genome	1
MW160749	Human_orthopneumovirus_strain_A/WA/PW7812155J/2016_complete_genome	1
MN630100	Human_respiratory_syncytial_virus_A_isolate_RSVA/USA/UAMS-DID-040/2016_complete_genome	1
MW160759	Human_orthopneumovirus_strain_A/WA/PW3375488K/2016_complete_genome	1
MH383066	Human_respiratory_syncytial_virus_A_isolate_JF204_complete_genome	1
MN306021	Human_orthopneumovirus_strain_SC0237_complete_genome	1
MW160787	Human_orthopneumovirus_strain_A/WA/PW9173192F/2017_complete_genome	1
MW160807	Human_orthopneumovirus_strain_A/NSW/WM0910208/2017_complete_genome	1
MK749890	Human_respiratory_syncytial_virus_A_strain_RSVA/Homo_sapiens/NIC/IIIn_16_0270_01NT/2016_complete_genome	1
MK749917	Human_respiratory_syncytial_virus_A_strain_RSVA/Homo_sapiens/NIC/IIIn_16_0265_01NT/2016_complete_genome	1
MK749893	Human_respiratory_syncytial_virus_A_strain_RSVA/Homo_sapiens/NIC/IIIn_16_0244_01NT/2016_complete_genome	1
MK749867	Human_respiratory_syncytial_virus_A_strain_RSVA/Homo_sapiens/NIC/IIIn_16_0242_01NT/2016_complete_genome	1
MK749911	Human_respiratory_syncytial_virus_A_strain_RSVA/Homo_sapiens/NIC/IIIn_16_0238_01NT/2016_complete_genome	1
KY296727	Human_respiratory_syncytial_virus_A_strain_CC13-12_fusion_glycoprotein__F__gene_complete_cds	1
KY296764	Human_respiratory_syncytial_virus_A_strain_HeB14-01_fusion_glycoprotein__F__gene_complete_cds	1
KY296728	Human_respiratory_syncytial_virus_A_strain_CC13-20_fusion_glycoprotein__F__gene_complete_cds	1
LC365916	Human_orthopneumovirus_HRSV/Yokohama.JPN/P6949/2013_F_gene_for_fusion_protein_complete_cds	1
KU950643	Human_orthopneumovirus_strain_RSVA/Homo_sapiens/USA/TH_10268/2012_complete_genome	1
LC365906	Human_orthopneumovirus_HRSV/Yokohama.JPN/P6681/2012_F_gene_for_fusion_protein_complete_cds	1
LC365911	Human_orthopneumovirus_HRSV/Yokohama.JPN/P6798/2013_F_gene_for_fusion_protein_complete_cds	1
LC365848	Human_orthopneumovirus_HRSV/Yokohama.JPN/P5513/2010_F_gene_for_fusion_protein_complete_cds	1
LC365843	Human_orthopneumovirus_HRSV/Yokohama.JPN/P5485/2010_F_gene_for_fusion_protein_complete_cds	1
LC365842	Human_orthopneumovirus_HRSV/Yokohama.JPN/P5484/2010_F_gene_for_fusion_protein_complete_cds	1
LC365822.2	Human_orthopneumovirus_HRSV/Yokohama.JPN/P5082/2010_F_gene_for_fusion_protein_complete_cds	1
LC365895	Human_orthopneumovirus_HRSV/Yokohama.JPN/P6580/2012_F_gene_for_fusion_protein_complete_cds	1
LC365855	Human_orthopneumovirus_HRSV/Yokohama.JPN/P5594/2010_F_gene_for_fusion_protein_complete_cds	1
LC365827	Human_orthopneumovirus_HRSV/Yokohama.JPN/P5131/2010_F_gene_for_fusion_protein_complete_cds	1
LC365869	Human_orthopneumovirus_HRSV/Yokohama.JPN/P6098/2011_F_gene_for_fusion_protein_complete_cds	1
LC365867	Human_orthopneumovirus_HRSV/Yokohama.JPN/P5957/2011_F_gene_for_fusion_protein_complete_cds	1
LC365838	Human_orthopneumovirus_HRSV/Yokohama.JPN/P5201/2010_F_gene_for_fusion_protein_complete_cds	1
MF001039	Human_respiratory_syncytial_virus_A_strain_1O1_complete_genome	1
JX682717	Human_respiratory_syncytial_virus_isolate_CQ_Mar-2012/3174_fusion_protein_gene_complete_cds	1
KX655677	Human_orthopneumovirus_strain_RSVA/Homo_sapiens/JOR/B1391/2012_complete_genome	1
OK649647	Human_respiratory_syncytial_virus_A_strain_HRSV/A/Brazil/38603/2010_complete_genome	1
LC365915	Human_orthopneumovirus_HRSV/Yokohama.JPN/P6892/2013_F_gene_for_fusion_protein_complete_cds	1
LC365881	Human_orthopneumovirus_HRSV/Yokohama.JPN/P6529/2012_F_gene_for_fusion_protein_complete_cds	1
LC365858	Human_orthopneumovirus_HRSV/Yokohama.JPN/P5649/2011_F_gene_for_fusion_protein_complete_cds	1
KJ627374	Human_respiratory_syncytial_virus_strain_RSVA/Homo_sapiens/PER/FPP00438/2011_complete_genome	1
LC367140	Human_orthopneumovirus_HRSV/Yokohama.JPN/P7142/2013_F_gene_for_fusion_protein_complete_cds	1
LC365914	Human_orthopneumovirus_HRSV/Yokohama.JPN/P6822/2013_F_gene_for_fusion_protein_complete_cds	1
LC367136	Human_orthopneumovirus_HRSV/Yokohama.JPN/P7112/2013_F_gene_for_fusion_protein_complete_cds	1
LC365912	Human_orthopneumovirus_HRSV/Yokohama.JPN/P6812/2013_F_gene_for_fusion_protein_complete_cds	1
LC365910	Human_orthopneumovirus_HRSV/Yokohama.JPN/P6775/2013_F_gene_for_fusion_protein_complete_cds	1
LC365909	Human_orthopneumovirus_HRSV/Yokohama.JPN/P6768/2013_F_gene_for_fusion_protein_complete_cds	1
LC367138	Human_orthopneumovirus_HRSV/Yokohama.JPN/P7136/2013_F_gene_for_fusion_protein_complete_cds	1
LC367144	Human_orthopneumovirus_HRSV/Yokohama.JPN/P7190/2013_F_gene_for_fusion_protein_complete_cds	1
LC367134	Human_orthopneumovirus_HRSV/Yokohama.JPN/P7098/2013_F_gene_for_fusion_protein_complete_cds	1
LC365876	Human_orthopneumovirus_HRSV/Yokohama.JPN/P6523/2012_F_gene_for_fusion_protein_complete_cds	1
LC365900	Human_orthopneumovirus_HRSV/Yokohama.JPN/P6606/2012_F_gene_for_fusion_protein_complete_cds	1
LC365896	Human_orthopneumovirus_HRSV/Yokohama.JPN/P6581/2012_F_gene_for_fusion_protein_complete_cds	1
LC365875	Human_orthopneumovirus_HRSV/Yokohama.JPN/P6467/2012_F_gene_for_fusion_protein_complete_cds	1
KX765960	Human_orthopneumovirus_strain_RSVA/Homo_sapiens/NZL/LJRSV76/2011_complete_genome	1
LC367142	Human_orthopneumovirus_HRSV/Yokohama.JPN/P7158/2013_F_gene_for_fusion_protein_complete_cds	1
LC365879	Human_orthopneumovirus_HRSV/Yokohama.JPN/P6512/2012_F_gene_for_fusion_protein_complete_cds	1
LC365877	Human_orthopneumovirus_HRSV/Yokohama.JPN/P6510/2012_F_gene_for_fusion_protein_complete_cds	1
LC365902	Human_orthopneumovirus_HRSV/Yokohama.JPN/P6631/2012_F_gene_for_fusion_protein_complete_cds	1
LC365894	Human_orthopneumovirus_HRSV/Yokohama.JPN/P6579/2012_F_gene_for_fusion_protein_complete_cds	1
LC365884	Human_orthopneumovirus_HRSV/Yokohama.JPN/P6538/2012_F_gene_for_fusion_protein_complete_cds	1
LC367132	Human_orthopneumovirus_HRSV/Yokohama.JPN/P7052/2013_F_gene_for_fusion_protein_complete_cds	1
LC365907	Human_orthopneumovirus_HRSV/Yokohama.JPN/P6696/2012_F_gene_for_fusion_protein_complete_cds	1
LC365882	Human_orthopneumovirus_HRSV/Yokohama.JPN/P6533/2012_F_gene_for_fusion_protein_complete_cds	1
KP663728	Human_respiratory_syncytial_virus_strain_HRSV-A/IC688/12_complete_genome	1
LC365832	Human_orthopneumovirus_HRSV/Yokohama.JPN/P5172/2010_F_gene_for_fusion_protein_complete_cds	1
LC365870	Human_orthopneumovirus_HRSV/Yokohama.JPN/P6106/2011_F_gene_for_fusion_protein_complete_cds	1
LC365830	Human_orthopneumovirus_HRSV/Yokohama.JPN/P5166/2010_F_gene_for_fusion_protein_complete_cds	1
KX655639	Human_orthopneumovirus_strain_RSVA/Homo_sapiens/JOR/A0125/2011_complete_genome	1
LC365880	Human_orthopneumovirus_HRSV/Yokohama.JPN/P6515/2012_F_gene_for_fusion_protein_complete_cds	1
LC365863	Human_orthopneumovirus_HRSV/Yokohama.JPN/P5845/2011_F_gene_for_fusion_protein_complete_cds	1
LC365871	Human_orthopneumovirus_HRSV/Yokohama.JPN/P6247/2012_F_gene_for_fusion_protein_complete_cds	1
LC365840	Human_orthopneumovirus_HRSV/Yokohama.JPN/P5403/2010_F_gene_for_fusion_protein_complete_cds	1
LC365854	Human_orthopneumovirus_HRSV/Yokohama.JPN/P5591/2010_F_gene_for_fusion_protein_complete_cds	1
LC365853	Human_orthopneumovirus_HRSV/Yokohama.JPN/P5587/2010_F_gene_for_fusion_protein_complete_cds	1
LC365845	Human_orthopneumovirus_HRSV/Yokohama.JPN/P5488/2010_F_gene_for_fusion_protein_complete_cds	1
LC365859	Human_orthopneumovirus_HRSV/Yokohama.JPN/P5718/2011_F_gene_for_fusion_protein_complete_cds	1
LC365844	Human_orthopneumovirus_HRSV/Yokohama.JPN/P5486/2010_F_gene_for_fusion_protein_complete_cds	1
LC365841	Human_orthopneumovirus_HRSV/Yokohama.JPN/P5464/2010_F_gene_for_fusion_protein_complete_cds	1
LC365831	Human_orthopneumovirus_HRSV/Yokohama.JPN/P5167/2010_F_gene_for_fusion_protein_complete_cds	1
MF001050	Human_respiratory_syncytial_virus_A_strain_8P3_complete_genome	1
MF001053	Human_respiratory_syncytial_virus_A_strain_8Q1_complete_genome	1
MN251607	Human_respiratory_syncytial_virus_A_strain_GH100344/USA/2011_complete_genome	1
KY296795	Human_respiratory_syncytial_virus_A_strain_SH10-15_fusion_glycoprotein__F__gene_complete_cds	1
JX482032	Human_respiratory_syncytial_virus_isolate_CQ_Dec-2011_23__fusion_protein__F__gene_complete_cds	1
KY296726	Human_respiratory_syncytial_virus_A_strain_CC13-01_fusion_glycoprotein__F__gene_complete_cds	1
KY296797	Human_respiratory_syncytial_virus_A_strain_SH10-17_fusion_glycoprotein__F__gene_complete_cds	1
JX682785	Human_respiratory_syncytial_virus_isolate_CQ_Oct-2011/2208_fusion_protein_gene_complete_cds	1
KY460517	Human_respiratory_syncytial_virus_A_isolate_TW-00026-2010_complete_genome	1
JX682732	Human_respiratory_syncytial_virus_isolate_CQ_Jan-2012/2788_fusion_protein_gene_complete_cds	1
OK649680	Human_respiratory_syncytial_virus_A_strain_HRSV/A/Texas.USA/121301002/2012_complete_genome	1
KY654509	Human_respiratory_syncytial_virus_A_isolate_TEv-12-137_complete_genome	1
KY654508	Human_respiratory_syncytial_virus_A_isolate_TEv-12-111_complete_genome	1
MF001051	Human_respiratory_syncytial_virus_A_strain_8P4_complete_genome	1
LC365908	Human_orthopneumovirus_HRSV/Yokohama.JPN/P6694/2013_F_gene_for_fusion_protein_complete_cds	1
KY654506	Human_respiratory_syncytial_virus_A_isolate_TTa-12-054_complete_genome	1
JF920052	Human_respiratory_syncytial_virus_strain_A/WI/629-Q0154/10_complete_genome	1
LC365866	Human_orthopneumovirus_HRSV/Yokohama.JPN/P5952/2011_F_gene_for_fusion_protein_complete_cds	1
KX765934	Human_orthopneumovirus_strain_RSVA/Homo_sapiens/NZL/LJRSV65/2012_complete_genome	1
KX765913	Human_orthopneumovirus_strain_RSVA/Homo_sapiens/NZL/LJRSV55/2012_complete_genome	1
KJ672436	Human_respiratory_syncytial_virus_strain_RSVA/Homo_sapiens/USA/LA2_30/2012_complete_genome	1
KU950661	Human_orthopneumovirus_strain_RSVA/Homo_sapiens/USA/TH_10183/2012_complete_genome	1
KC731483	Human_respiratory_syncytial_virus_strain_RSV-A/NIV1114073/11_complete_genome	1
KX655666	Human_orthopneumovirus_strain_RSVA/Homo_sapiens/JOR/D3141/2011_complete_genome	1
LC365834	Human_orthopneumovirus_HRSV/Yokohama.JPN/P5184/2010_F_gene_for_fusion_protein_complete_cds	1
KY296760	Human_respiratory_syncytial_virus_A_strain_GZ11-07_fusion_glycoprotein__F__gene_complete_cds	1
KX765896	Human_orthopneumovirus_strain_RSVA/Homo_sapiens/NZL/LJRSV81/2011_complete_genome	1
KU950652	Human_orthopneumovirus_strain_RSVA/Homo_sapiens/USA/TH_10144/2012_complete_genome	1
MF001043	Human_respiratory_syncytial_virus_A_strain_6A7_complete_genome	1
MK167036	Human_orthopneumovirus_strain_6B2_complete_genome	1
MN630092	Human_respiratory_syncytial_virus_A_isolate_RSVA/USA/UAMS-DID-015/2016_complete_genome	1
MN630107	Human_respiratory_syncytial_virus_A_isolate_RSVA/USA/ACRI-053/2016_complete_genome	1
LC365868	Human_orthopneumovirus_HRSV/Yokohama.JPN/P6097/2011_F_gene_for_fusion_protein_complete_cds	1
MF978557	Human_orthopneumovirus_isolate_RSVA-HB-89/HeB/2014_fusion_protein_gene_complete_cds	1
KY296763	Human_respiratory_syncytial_virus_A_strain_HeB13-02_fusion_glycoprotein__F__gene_complete_cds	1
MF978561	Human_orthopneumovirus_isolate_RSVA-HB-102/HeB/2014_fusion_protein_gene_complete_cds	1
MF978558	Human_orthopneumovirus_isolate_RSVA-HB-97/HeB/2014_fusion_protein_gene_complete_cds	1
KY296766	Human_respiratory_syncytial_virus_A_strain_HuN12-20_fusion_glycoprotein__F__gene_complete_cds	1
KY296758	Human_respiratory_syncytial_virus_A_strain_GZ11-05_fusion_glycoprotein__F__gene_complete_cds	1
JX682720	Human_respiratory_syncytial_virus_isolate_CQ_Oct-2011/2310_fusion_protein_gene_complete_cds	1
KY296752	Human_respiratory_syncytial_virus_A_strain_GZ11-22_fusion_glycoprotein__F__gene_complete_cds	1
KY296739	Human_respiratory_syncytial_virus_A_strain_GZ11-10_fusion_glycoprotein__F__gene_complete_cds	1
JX682782	Human_respiratory_syncytial_virus_isolate_CQ_Sep-2011/2111_fusion_protein_gene_complete_cds	1
JX682723	Human_respiratory_syncytial_virus_isolate_CQ_Nov-2011/2348_fusion_protein_gene_complete_cds	1
KY296743	Human_respiratory_syncytial_virus_A_strain_GZ11-14_fusion_glycoprotein__F__gene_complete_cds	1
JX682735	Human_respiratory_syncytial_virus_isolate_CQ_Jan-2012/2881_fusion_protein_gene_complete_cds	1
MF978598	Human_orthopneumovirus_isolate_RSVA-WZ-52/ZJ/2015_fusion_protein_gene_complete_cds	1
MF978520	Human_orthopneumovirus_isolate_RSVA-CAP-42/BJ/2015_fusion_protein_gene_complete_cds	1
KY296746	Human_respiratory_syncytial_virus_A_strain_GZ11-17_fusion_glycoprotein__F__gene_complete_cds	1
MF978621	Human_orthopneumovirus_isolate_RSVA-WZ-122/ZJ/2015_fusion_protein_gene_complete_cds	1
KY296756	Human_respiratory_syncytial_virus_A_strain_GZ11-27_fusion_glycoprotein__F__gene_complete_cds	1
JX682739	Human_respiratory_syncytial_virus_isolate_CQ_Feb-2012/2992_fusion_protein_gene_complete_cds	1
KY296744	Human_respiratory_syncytial_virus_A_strain_GZ11-15_fusion_glycoprotein__F__gene_complete_cds	1
JX682791	Human_respiratory_syncytial_virus_isolate_CQ_Nov-2011/2379_fusion_protein_gene_complete_cds	1
JX482021	Human_respiratory_syncytial_virus_isolate_CQ_Jan-2012_19__fusion_protein__F__gene_complete_cds	1
JX682733	Human_respiratory_syncytial_virus_isolate_CQ_Jan-2012/2792_fusion_protein_gene_complete_cds	1
JX682718	Human_respiratory_syncytial_virus_isolate_CQ_Apr-2012/3229_fusion_protein_gene_complete_cds	1
KY296745	Human_respiratory_syncytial_virus_A_strain_GZ11-16_fusion_glycoprotein__F__gene_complete_cds	1
KY296782	Human_respiratory_syncytial_virus_A_strain_GS10-04_fusion_glycoprotein__F__gene_complete_cds	1
KY296780	Human_respiratory_syncytial_virus_A_strain_GS10-02_fusion_glycoprotein__F__gene_complete_cds	1
KX765894	Human_orthopneumovirus_strain_RSVA/Homo_sapiens/NZL/LJRSV84/2011_complete_genome	1
KX765911	Human_orthopneumovirus_strain_RSVA/Homo_sapiens/NZL/LJRSV75/2011_complete_genome	1
KX765938	Human_orthopneumovirus_strain_RSVA/Homo_sapiens/NZL/LJRSV74/2011_complete_genome	1
KX765931	Human_orthopneumovirus_strain_RSVA/Homo_sapiens/NZL/LJRSV70/2011_complete_genome	1
JX682775	Human_respiratory_syncytial_virus_isolate_CQ_Jun-2011/1827_fusion_protein_gene_complete_cds	1
MF973160	Human_orthopneumovirus_strain_7E6_complete_genome	2
JX482035	Human_respiratory_syncytial_virus_isolate_CQ_Dec-2011_18__fusion_protein__F__gene_complete_cds	2
KY296790	Human_respiratory_syncytial_virus_A_strain_GS11-20_fusion_glycoprotein__F__gene_complete_cds	2
KJ939946	Human_respiratory_syncytial_virus_isolate_VN-378-7/10_complete_genome	2
KJ939953	Human_respiratory_syncytial_virus_isolate_VN-767-3/10_complete_genome	2
KJ939944	Human_respiratory_syncytial_virus_isolate_VN-369-6/10_complete_genome	2
KJ939967	Human_respiratory_syncytial_virus_isolate_VN-832-9/10_complete_genome	2
KJ939959	Human_respiratory_syncytial_virus_isolate_VN-790-6/10_complete_genome	2
KJ939950	Human_respiratory_syncytial_virus_isolate_VN-587-7/10_complete_genome	2
KJ939969	Human_respiratory_syncytial_virus_isolate_VN-834-9/10_complete_genome	2
KJ939960	Human_respiratory_syncytial_virus_isolate_VN-793-7/10_complete_genome	2
KJ939942	Human_respiratory_syncytial_virus_isolate_VN-356-6/10_complete_genome	2
KJ939941	Human_respiratory_syncytial_virus_isolate_VN-331-4/10_complete_genome	2
KJ939958	Human_respiratory_syncytial_virus_isolate_VN-789-6/10_complete_genome	2
KJ939968	Human_respiratory_syncytial_virus_isolate_VN-833-9/10_complete_genome	2
KJ939949	Human_respiratory_syncytial_virus_isolate_VN-525-3/10_complete_genome	2
KJ939956	Human_respiratory_syncytial_virus_isolate_VN-780-5/10_complete_genome	2
JX682766	Human_respiratory_syncytial_virus_isolate_CQ_Apr-2011/1555_fusion_protein_gene_complete_cds	2
KY296737	Human_respiratory_syncytial_virus_A_strain_GZ11-04_fusion_glycoprotein__F__gene_complete_cds	2
JX682768	Human_respiratory_syncytial_virus_isolate_CQ_Apr-2011/1643_fusion_protein_gene_complete_cds	2
JX682730	Human_respiratory_syncytial_virus_isolate_CQ_Dec-2011/2659_fusion_protein_gene_complete_cds	2
JX682778	Human_respiratory_syncytial_virus_isolate_CQ_Jul-2011/1920_fusion_protein_gene_complete_cds	2
JX682773	Human_respiratory_syncytial_virus_isolate_CQ_May-2011/1762_fusion_protein_gene_complete_cds	2
JX482027	Human_respiratory_syncytial_virus_isolate_CQ_Jan-2012_11__fusion_protein__F__gene_complete_cds	2
JX682789	Human_respiratory_syncytial_virus_isolate_CQ_Oct-2011/2247_fusion_protein_gene_complete_cds	2
JX682796	Human_respiratory_syncytial_virus_isolate_CQ_Dec-2011/2627_fusion_protein_gene_complete_cds	2
JX682786	Human_respiratory_syncytial_virus_isolate_CQ_Oct-2011/2219_fusion_protein_gene_complete_cds	2
KX655658	Human_orthopneumovirus_strain_RSVA/Homo_sapiens/JOR/C2659/2012_complete_genome	2
KY296738	Human_respiratory_syncytial_virus_A_strain_GZ11-09_fusion_glycoprotein__F__gene_complete_cds	2
JX682759	Human_respiratory_syncytial_virus_isolate_CQ_Mar-2011/1437_fusion_protein_gene_complete_cds	2
JX682752	Human_respiratory_syncytial_virus_isolate_CQ_Jan-2011/1275_fusion_protein_gene_complete_cds	2
JX682740	Human_respiratory_syncytial_virus_isolate_CQ_Sep-2010/857_fusion_protein_gene_complete_cds	2
JX682738	Human_respiratory_syncytial_virus_isolate_CQ_Jan-2012/2947_fusion_protein_gene_complete_cds	2
JX482038	Human_respiratory_syncytial_virus_isolate_CQ_Dec-2011_15__fusion_protein__F__gene_complete_cds	2
JX482037	Human_respiratory_syncytial_virus_isolate_CQ_Dec-2011_16__fusion_protein__F__gene_complete_cds	2
JX682779	Human_respiratory_syncytial_virus_isolate_CQ_Jul-2011/1925_fusion_protein_gene_complete_cds	2
JX682751	Human_respiratory_syncytial_virus_isolate_CQ_Jan-2011/1231_fusion_protein_gene_complete_cds	2
JX682746	Human_respiratory_syncytial_virus_isolate_CQ_Dec-2010/1178_fusion_protein_gene_complete_cds	2
JX682744	Human_respiratory_syncytial_virus_isolate_CQ_Dec-2010/1146_fusion_protein_gene_complete_cds	2
JX682767	Human_respiratory_syncytial_virus_isolate_CQ_Apr-2011/1642_fusion_protein_gene_complete_cds	2
KY296749	Human_respiratory_syncytial_virus_A_strain_GZ11-02_fusion_glycoprotein__F__gene_complete_cds	2
JX482025	Human_respiratory_syncytial_virus_isolate_CQ_Jan-2012_13__fusion_protein__F__gene_complete_cds	2
KY296773	Human_respiratory_syncytial_virus_A_strain_SaX10-59_fusion_glycoprotein__F__gene_complete_cds	2
JX682760	Human_respiratory_syncytial_virus_isolate_CQ_Mar-2011/1442_fusion_protein_gene_complete_cds	2
JX482031	Human_respiratory_syncytial_virus_isolate_CQ_Dec-2011_25__fusion_protein__F__gene_complete_cds	2
JX682770	Human_respiratory_syncytial_virus_isolate_CQ_May-2011/1712_fusion_protein_gene_complete_cds	2
JX682757	Human_respiratory_syncytial_virus_isolate_CQ_Feb-2011/1399_fusion_protein_gene_complete_cds	2
JX682758	Human_respiratory_syncytial_virus_isolate_CQ_Mar-2011/1434_fusion_protein_gene_complete_cds	2
KY296755	Human_respiratory_syncytial_virus_A_strain_GZ11-26_fusion_glycoprotein__F__gene_complete_cds	2
KY296736	Human_respiratory_syncytial_virus_A_strain_GZ11-01_fusion_glycoprotein__F__gene_complete_cds	2
JX682724	Human_respiratory_syncytial_virus_isolate_CQ_Nov-2011/2353_fusion_protein_gene_complete_cds	2
KY296725	Human_respiratory_syncytial_virus_A_strain_CC12-16_fusion_glycoprotein__F__gene_complete_cds	2
JX682756	Human_respiratory_syncytial_virus_isolate_CQ_Feb-2011/1373_fusion_protein_gene_complete_cds	2
KY296761	Human_respiratory_syncytial_virus_A_strain_GZ11-08_fusion_glycoprotein__F__gene_complete_cds	2
JX682784	Human_respiratory_syncytial_virus_isolate_CQ_Sep-2011/2147_fusion_protein_gene_complete_cds	2
JX682781	Human_respiratory_syncytial_virus_isolate_CQ_Jul-2011/1940_fusion_protein_gene_complete_cds	2
JX682772	Human_respiratory_syncytial_virus_isolate_CQ_May-2011/1748_fusion_protein_gene_complete_cds	2
JX682737	Human_respiratory_syncytial_virus_isolate_CQ_Jan-2012/2907_fusion_protein_gene_complete_cds	2
KY296723	Human_respiratory_syncytial_virus_A_strain_CC12-11_fusion_glycoprotein__F__gene_complete_cds	2
JX482019	Human_respiratory_syncytial_virus_isolate_CQ_Jan-2012_8__fusion_protein__F__gene_complete_cds	2
JX482023	Human_respiratory_syncytial_virus_isolate_CQ_Jan-2012_15__fusion_protein__F__gene_complete_cds	2
KY296740	Human_respiratory_syncytial_virus_A_strain_GZ11-11_fusion_glycoprotein__F__gene_complete_cds	2
JX482029	Human_respiratory_syncytial_virus_isolate_CQ_Jan-2012_1__fusion_protein__F__gene_complete_cds	2
MF978554	Human_orthopneumovirus_isolate_RSVA-HB-80/HeB/2014_fusion_protein_gene_complete_cds	2
JX482018	Human_respiratory_syncytial_virus_isolate_CQ_Jan-2012_9__fusion_protein__F__gene_complete_cds	2
KX655615	Human_orthopneumovirus_strain_RSVA/Homo_sapiens/JOR/A0430/2012_complete_genome	2
KJ627303	Human_respiratory_syncytial_virus_strain_RSVA/Homo_sapiens/PER/FLE9106/2010_complete_genome	2
MK109787	Human_respiratory_syncytial_virus_A_strain_RSVA/Homo_sapiens/JOR/C2152/2011_complete_genome	2
KY296779	Human_respiratory_syncytial_virus_A_strain_SaX13-43_fusion_glycoprotein__F__gene_complete_cds	2
MK109776	Human_respiratory_syncytial_virus_A_strain_RSVA/Homo_sapiens/JOR/D3159/2011_complete_genome	2
MF001054	Human_respiratory_syncytial_virus_A_strain_8Q3_complete_genome	2
MF001052	Human_respiratory_syncytial_virus_A_strain_8P9_complete_genome	2
KX655650	Human_orthopneumovirus_strain_RSVA/Homo_sapiens/JOR/C2147/2011_complete_genome	2
KX655637	Human_orthopneumovirus_strain_RSVA/Homo_sapiens/JOR/C2109/2011_complete_genome	2
KX655617	Human_orthopneumovirus_strain_RSVA/Homo_sapiens/JOR/A0154/2011_complete_genome	2
KX655678	Human_orthopneumovirus_strain_RSVA/Homo_sapiens/JOR/A0108/2011_complete_genome	2
KX655636	Human_orthopneumovirus_strain_RSVA/Homo_sapiens/JOR/B1191/2011_complete_genome	2
MK109774	Human_respiratory_syncytial_virus_A_strain_RSVA/Homo_sapiens/JOR/C2101/2011_complete_genome	2
KX655627	Human_orthopneumovirus_strain_RSVA/Homo_sapiens/JOR/C2347/2012_complete_genome	2
MK109775	Human_respiratory_syncytial_virus_A_strain_RSVA/Homo_sapiens/JOR/B1318/2011_complete_genome	2
KX765946	Human_orthopneumovirus_strain_RSVA/Homo_sapiens/NZL/LJRSV57/2012_complete_genome	2
KX765958	Human_orthopneumovirus_strain_RSVA/Homo_sapiens/NZL/LJRSV68/2012_complete_genome	2
KX655662	Human_orthopneumovirus_strain_RSVA/Homo_sapiens/JOR/D3317/2011_complete_genome	2
KX655616	Human_orthopneumovirus_strain_RSVA/Homo_sapiens/JOR/A0444/2012_complete_genome	2
OK649655	Human_respiratory_syncytial_virus_A_strain_HRSV/A/Brazil/38709/2010_complete_genome	2
KY296724	Human_respiratory_syncytial_virus_A_strain_CC12-14_fusion_glycoprotein__F__gene_complete_cds	2
JX682790	Human_respiratory_syncytial_virus_isolate_CQ_Nov-2011/2362_fusion_protein_gene_complete_cds	2
KY296722	Human_respiratory_syncytial_virus_A_strain_CC12-09_fusion_glycoprotein__F__gene_complete_cds	2
KY296741	Human_respiratory_syncytial_virus_A_strain_GZ11-12_fusion_glycoprotein__F__gene_complete_cds	2
KM517572	Human_respiratory_syncytial_virus_strain_A/GZ/11-224_complete_genome	2
JX682722	Human_respiratory_syncytial_virus_isolate_CQ_Oct-2011/2319_fusion_protein_gene_complete_cds	2
KY296753	Human_respiratory_syncytial_virus_A_strain_GZ11-24_fusion_glycoprotein__F__gene_complete_cds	2
KY296720	Human_respiratory_syncytial_virus_A_strain_BJ_11-01_fusion_glycoprotein__F__gene_complete_cds	2
MG431255	Human_respiratory_syncytial_virus_isolate_STA839_complete_genome	2
OK649651	Human_respiratory_syncytial_virus_A_strain_HRSV/A/Brazil/38623/2010_complete_genome	2
OK649645	Human_respiratory_syncytial_virus_A_strain_HRSV/A/Brazil/38601/2010_complete_genome	2
KJ627269	Human_respiratory_syncytial_virus_strain_RSVA/Homo_sapiens/PER/FLE7930/2010_complete_genome	2
KY296719	Human_respiratory_syncytial_virus_A_strain_BJ_10-28_fusion_glycoprotein__F__gene_complete_cds	2
KY296734	Human_respiratory_syncytial_virus_A_strain_GZ10-01_fusion_glycoprotein__F__gene_complete_cds	2
KJ627333	Human_respiratory_syncytial_virus_strain_RSVA/Homo_sapiens/PER/FLE8485/2010_complete_genome	2
KP317953	Human_respiratory_syncytial_virus_isolate_Kilifi_11862_29_RSVA_2011_complete_genome	2
KJ627263	Human_respiratory_syncytial_virus_strain_RSVA/Homo_sapiens/PER/FLI2219/2010_complete_genome	2
KJ627296	Human_respiratory_syncytial_virus_strain_RSVA/Homo_sapiens/PER/FLE9488/2010_complete_genome	2
KJ627259	Human_respiratory_syncytial_virus_strain_RSVA/Homo_sapiens/PER/FPI01734/2011_complete_genome	2
KX655692	Human_orthopneumovirus_strain_RSVA/Homo_sapiens/JOR/C2196/2011_complete_genome	2
LC365825	Human_orthopneumovirus_HRSV/Yokohama.JPN/P5127/2010_F_gene_for_fusion_protein_complete_cds	2
LC365839	Human_orthopneumovirus_HRSV/Yokohama.JPN/P5202/2010_F_gene_for_fusion_protein_complete_cds	2
LC365852	Human_orthopneumovirus_HRSV/Yokohama.JPN/P5583/2010_F_gene_for_fusion_protein_complete_cds	2
LC365851	Human_orthopneumovirus_HRSV/Yokohama.JPN/P5567/2010_F_gene_for_fusion_protein_complete_cds	2
KY296754	Human_respiratory_syncytial_virus_A_strain_GZ11-25_fusion_glycoprotein__F__gene_complete_cds	2
JX682763	Human_respiratory_syncytial_virus_isolate_CQ_Mar-2011/1465_fusion_protein_gene_complete_cds	2
JX682753	Human_respiratory_syncytial_virus_isolate_CQ_Jan-2011/1282_fusion_protein_gene_complete_cds	2
LC367152	Human_orthopneumovirus_HRSV/Yokohama.JPN/P7239/2013_F_gene_for_fusion_protein_complete_cds	2
JX682774	Human_respiratory_syncytial_virus_isolate_CQ_Jun-2011/1795_fusion_protein_gene_complete_cds	2
KY296748	Human_respiratory_syncytial_virus_A_strain_GZ11-19_fusion_glycoprotein__F__gene_complete_cds	2
JX682797	Human_respiratory_syncytial_virus_isolate_CQ_Dec-2011/2628_fusion_protein_gene_complete_cds	2
JX682734	Human_respiratory_syncytial_virus_isolate_CQ_Jan-2012/2848_fusion_protein_gene_complete_cds	2
JX682795	Human_respiratory_syncytial_virus_isolate_CQ_Dec-2011/2626_fusion_protein_gene_complete_cds	2
LC365903	Human_orthopneumovirus_HRSV/Yokohama.JPN/P6658/2012_F_gene_for_fusion_protein_complete_cds	2
LC365883	Human_orthopneumovirus_HRSV/Yokohama.JPN/P6535/2012_F_gene_for_fusion_protein_complete_cds	2
LC365905	Human_orthopneumovirus_HRSV/Yokohama.JPN/P6680/2012_F_gene_for_fusion_protein_complete_cds	2
KM578843	Human_respiratory_syncytial_virus_strain_A/GZ/12-110_complete_genome	2
JX682769	Human_respiratory_syncytial_virus_isolate_CQ_May-2011/1685_fusion_protein_gene_complete_cds	2
JX482030	Human_respiratory_syncytial_virus_isolate_CQ_Dec-2011_27__fusion_protein__F__gene_complete_cds	2
KY296789	Human_respiratory_syncytial_virus_A_strain_GS11-17_fusion_glycoprotein__F__gene_complete_cds	2
LC365861	Human_orthopneumovirus_HRSV/Yokohama.JPN/HN167/2011_F_gene_for_fusion_protein_complete_cds	2
JX682727	Human_respiratory_syncytial_virus_isolate_CQ_Dec-2011/2587_fusion_protein_gene_complete_cds	2
JX682719	Human_respiratory_syncytial_virus_isolate_CQ_Oct-2011/2251_fusion_protein_gene_complete_cds	2
LC365824	Human_orthopneumovirus_HRSV/Yokohama.JPN/P5123/2010_F_gene_for_fusion_protein_complete_cds	2
MF973157	Human_orthopneumovirus_strain_5S9_complete_genome	2
KJ627307	Human_respiratory_syncytial_virus_strain_RSVA/Homo_sapiens/PER/FLE9867/2010_complete_genome	2
JF920054	Human_respiratory_syncytial_virus_strain_A/WI/629-Q0282/10_complete_genome	2
KJ939965	Human_respiratory_syncytial_virus_isolate_VN-820-8/10_complete_genome	2
LC365846	Human_orthopneumovirus_HRSV/Yokohama.JPN/P5510/2010_F_gene_for_fusion_protein_complete_cds	2
KJ627267	Human_respiratory_syncytial_virus_strain_RSVA/Homo_sapiens/PER/FLE7947/2010_complete_genome	2
KX655643	Human_orthopneumovirus_strain_RSVA/Homo_sapiens/JOR/D3156/2011_complete_genome	2
KJ627316	Human_respiratory_syncytial_virus_strain_RSVA/Homo_sapiens/PER/FLE9593/2010_complete_genome	2
KX655657	Human_orthopneumovirus_strain_RSVA/Homo_sapiens/JOR/D3040/2010_complete_genome	2
KX655679	Human_orthopneumovirus_strain_RSVA/Homo_sapiens/JOR/B1035/2010_complete_genome	2
KX655656	Human_orthopneumovirus_strain_RSVA/Homo_sapiens/JOR/D3007/2010_complete_genome	2
KJ939971	Human_respiratory_syncytial_virus_isolate_VN-848-12/10_complete_genome	2
KJ939961	Human_respiratory_syncytial_virus_isolate_VN-794-7/10_complete_genome	2
KJ627328	Human_respiratory_syncytial_virus_strain_RSVA/Homo_sapiens/PER/FLI1310/2010_complete_genome	2
LC365823	Human_orthopneumovirus_HRSV/Yokohama.JPN/P5114/2010_F_gene_for_fusion_protein_complete_cds	2
OK649654	Human_respiratory_syncytial_virus_A_strain_HRSV/A/Brazil/38695/2010_complete_genome	2
MF001047	Human_respiratory_syncytial_virus_A_strain_6O1_complete_genome	2
JX682726	Human_respiratory_syncytial_virus_isolate_CQ_Dec-2011/2580_fusion_protein_gene_complete_cds	2
KJ939947	Human_respiratory_syncytial_virus_isolate_VN-390-7/10_complete_genome	2
KY296772	Human_respiratory_syncytial_virus_A_strain_SaX10-46_fusion_glycoprotein__F__gene_complete_cds	2
KY296786	Human_respiratory_syncytial_virus_A_strain_GS11-08_fusion_glycoprotein__F__gene_complete_cds	2
KY296775	Human_respiratory_syncytial_virus_A_strain_SaX10-68_fusion_glycoprotein__F__gene_complete_cds	2
KY296776	Human_respiratory_syncytial_virus_A_strain_SaX11-01_fusion_glycoprotein__F__gene_complete_cds	2
JX682762	Human_respiratory_syncytial_virus_isolate_CQ_Mar-2011/1455_fusion_protein_gene_complete_cds	2
KY296771	Human_respiratory_syncytial_virus_A_strain_SaX10-45_fusion_glycoprotein__F__gene_complete_cds	2
KY296778	Human_respiratory_syncytial_virus_A_strain_SaX11-16_fusion_glycoprotein__F__gene_complete_cds	2
KY296787	Human_respiratory_syncytial_virus_A_strain_GS11-11_fusion_glycoprotein__F__gene_complete_cds	2
KY296774	Human_respiratory_syncytial_virus_A_strain_SaX10-64_fusion_glycoprotein__F__gene_complete_cds	2
KJ627371	Human_respiratory_syncytial_virus_strain_RSVA/Homo_sapiens/PER/FLE9518/2010_complete_genome	2
OK649652	Human_respiratory_syncytial_virus_A_strain_HRSV/A/Brazil/38631/2010_complete_genome	2
LC365833	Human_orthopneumovirus_HRSV/Yokohama.JPN/P5173/2010_F_gene_for_fusion_protein_complete_cds	2
MF973161	Human_orthopneumovirus_strain_7I6_complete_genome	2
LC365821	Human_orthopneumovirus_HRSV/Yokohama.JPN/P5077/2010_F_gene_for_fusion_protein_complete_cds	2
MF554738	Human_orthopneumovirus_strain_2B8_complete_genome	2
KX655691	Human_orthopneumovirus_strain_RSVA/Homo_sapiens/JOR/D3371/2012_complete_genome	2
JX482028	Human_respiratory_syncytial_virus_isolate_CQ_Jan-2012_10__fusion_protein__F__gene_complete_cds	2
KX655618	Human_orthopneumovirus_strain_RSVA/Homo_sapiens/JOR/A0429/2012_complete_genome	2
MK109773	Human_respiratory_syncytial_virus_A_strain_RSVA/Homo_sapiens/JOR/D3140/2011_complete_genome	2
KX655696	Human_orthopneumovirus_strain_RSVA/Homo_sapiens/JOR/C2121/2011_complete_genome	2
KX655623	Human_orthopneumovirus_strain_RSVA/Homo_sapiens/JOR/B1148/2011_complete_genome	2
KX655619	Human_orthopneumovirus_strain_RSVA/Homo_sapiens/JOR/C2358/2012_complete_genome	2
KX655670	Human_orthopneumovirus_strain_RSVA/Homo_sapiens/JOR/B1464/2012_complete_genome	2
KJ627258	Human_respiratory_syncytial_virus_strain_RSVA/Homo_sapiens/PER/FLE9486/2010_complete_genome	2
MF554737	Human_orthopneumovirus_strain_5M8_complete_genome	2
MF001041	Human_respiratory_syncytial_virus_A_strain_6A5_complete_genome	2
KX655659	Human_orthopneumovirus_strain_RSVA/Homo_sapiens/JOR/D3090/2011_complete_genome	2
KX655631	Human_orthopneumovirus_strain_RSVA/Homo_sapiens/JOR/C2186/2011_complete_genome	2
KX765928	Human_orthopneumovirus_strain_RSVA/Homo_sapiens/NZL/LJRSV83/2011_complete_genome	2
KX655682	Human_orthopneumovirus_strain_RSVA/Homo_sapiens/JOR/B1515/2012_complete_genome	2
KX655621	Human_orthopneumovirus_strain_RSVA/Homo_sapiens/JOR/B1554/2012_complete_genome	2
KX655663	Human_orthopneumovirus_strain_RSVA/Homo_sapiens/JOR/D3416/2012_complete_genome	2
KX655638	Human_orthopneumovirus_strain_RSVA/Homo_sapiens/JOR/A0398/2012_complete_genome	2
KX655620	Human_orthopneumovirus_strain_RSVA/Homo_sapiens/JOR/D3491/2012_complete_genome	2
KX655665	Human_orthopneumovirus_strain_RSVA/Homo_sapiens/JOR/C2769/2013_complete_genome	2
JX682776	Human_respiratory_syncytial_virus_isolate_CQ_Jun-2011/1842_fusion_protein_gene_complete_cds	2
KX765910	Human_orthopneumovirus_strain_RSVA/Homo_sapiens/NZL/LJRSV69/2011_complete_genome	2
MG431254	Human_respiratory_syncytial_virus_isolate_STA836_complete_genome	2
KJ627294	Human_respiratory_syncytial_virus_strain_RSVA/Homo_sapiens/PER/FLE9761/2010_complete_genome	2
KJ627320	Human_respiratory_syncytial_virus_strain_RSVA/Homo_sapiens/PER/FLE9490/2010_complete_genome	2
KJ627245	Human_respiratory_syncytial_virus_strain_RSVA/Homo_sapiens/PER/FLI1323/2010_complete_genome	2
KJ627351	Human_respiratory_syncytial_virus_strain_RSVA/Homo_sapiens/PER/FPP00421/2011_complete_genome	2
KJ627370	Human_respiratory_syncytial_virus_strain_RSVA/Homo_sapiens/PER/FPP00538/2011_complete_genome	2
KJ627287	Human_respiratory_syncytial_virus_strain_RSVA/Homo_sapiens/PER/FLE8797/2010_complete_genome	2
KJ627250	Human_respiratory_syncytial_virus_strain_RSVA/Homo_sapiens/PER/FLI1381/2010_complete_genome	2
KJ627312	Human_respiratory_syncytial_virus_strain_RSVA/Homo_sapiens/PER/FLE9996/2010_complete_genome	2
OK649650	Human_respiratory_syncytial_virus_A_strain_HRSV/A/Brazil/38614/2010_complete_genome	2
OK649643	Human_respiratory_syncytial_virus_A_strain_HRSV/A/Brazil/38597/2010_complete_genome	2
KX655632	Human_orthopneumovirus_strain_RSVA/Homo_sapiens/JOR/B1543/2012_complete_genome	2
KY296796	Human_respiratory_syncytial_virus_A_strain_SH10-16_fusion_glycoprotein__F__gene_complete_cds	2
KY296794	Human_respiratory_syncytial_virus_A_strain_SH10-10_fusion_glycoprotein__F__gene_complete_cds	2
LC365901	Human_orthopneumovirus_HRSV/Yokohama.JPN/P6621/2012_F_gene_for_fusion_protein_complete_cds	2
LC365885	Human_orthopneumovirus_HRSV/Yokohama.JPN/P6539/2012_F_gene_for_fusion_protein_complete_cds	2
LC365828	Human_orthopneumovirus_HRSV/Yokohama.JPN/P5142/2010_F_gene_for_fusion_protein_complete_cds	2
LC365864	Human_orthopneumovirus_HRSV/Yokohama.JPN/P5920/2011_F_gene_for_fusion_protein_complete_cds	2
LC365835	Human_orthopneumovirus_HRSV/Yokohama.JPN/P5187/2010_F_gene_for_fusion_protein_complete_cds	2
KJ939970	Human_respiratory_syncytial_virus_isolate_VN-844-11/10_complete_genome	2
KJ939955	Human_respiratory_syncytial_virus_isolate_VN-778-4/10_complete_genome	2
KX655647	Human_orthopneumovirus_strain_RSVA/Homo_sapiens/JOR/A0400/2012_complete_genome	2
KX765918	Human_orthopneumovirus_strain_RSVA/Homo_sapiens/NZL/LJRSV77/2011_complete_genome	2
KX765942	Human_orthopneumovirus_strain_RSVA/Homo_sapiens/NZL/LJRSV80/2011_complete_genome	2
LC365872	Human_orthopneumovirus_HRSV/Yokohama.JPN/P6395/2012_F_gene_for_fusion_protein_complete_cds	2
KY654511	Human_respiratory_syncytial_virus_A_isolate_TBp-13-167_complete_genome	2
KY296762	Human_respiratory_syncytial_virus_A_strain_GZ12-01_fusion_glycoprotein__F__gene_complete_cds	2
LC365878	Human_orthopneumovirus_HRSV/Yokohama.JPN/P6511/2012_F_gene_for_fusion_protein_complete_cds	2
LC365899	Human_orthopneumovirus_HRSV/Yokohama.JPN/P6605/2012_F_gene_for_fusion_protein_complete_cds	2
LC365890	Human_orthopneumovirus_HRSV/Yokohama.JPN/P6557/2012_F_gene_for_fusion_protein_complete_cds	2

## Sheet: RSV-B-F for ML tree
GenBank accession number	Label	Lineage
MF185751	Human_orthopneumovirus_strain_NH1161_complete_genome'	1
KY296648	Human_respiratory_syncytial_virus_B_strain_Beijing10-21_fusion_glycoprotein__F__gene_complete_cds'	1
KY296672	Human_respiratory_syncytial_virus_B_strain_Guangzhou10-10_fusion_glycoprotein__F__gene_complete_cds'	1
KY296653	Human_respiratory_syncytial_virus_B_strain_Changchun12-12_fusion_glycoprotein__F__gene_complete_cds'	1
KP317923	Human_respiratory_syncytial_virus_isolate_Kilifi_9465_4_RSVB_2012_complete_genome'	1
MF185754	Human_orthopneumovirus_strain_NH1001_complete_genome'	1
MF445881	Human_respiratory_syncytial_virus_B_strain_FJ111207-15_fusion_protein__F__gene_complete_cds'	1
MF445875	Human_respiratory_syncytial_virus_B_strain_FJ110201-12_fusion_protein__F__gene_complete_cds'	1
MF445865	Human_respiratory_syncytial_virus_B_strain_FJ101025-05_fusion_protein__F__gene_complete_cds'	1
MF445872	Human_respiratory_syncytial_virus_B_strain_FJ110106-23_fusion_protein__F__gene_complete_cds'	1
MF445866	Human_respiratory_syncytial_virus_B_strain_FJ101111-31_fusion_protein__F__gene_complete_cds'	1
MF445880	Human_respiratory_syncytial_virus_B_strain_FJ111118-22_fusion_protein__F__gene_complete_cds'	1
MF445869	Human_respiratory_syncytial_virus_B_strain_FJ101218-21_fusion_protein__F__gene_complete_cds'	1
MF445867	Human_respiratory_syncytial_virus_B_strain_FJ101113-49_fusion_protein__F__gene_complete_cds'	1
MF445879	Human_respiratory_syncytial_virus_B_strain_FJ111114-12_fusion_protein__F__gene_complete_cds'	1
MF445876	Human_respiratory_syncytial_virus_B_strain_FJ110328-24B_fusion_protein__F__gene_complete_cds'	1
MF445882	Human_respiratory_syncytial_virus_B_strain_FJ120121-26_fusion_protein__F__gene_complete_cds'	1
MF445873	Human_respiratory_syncytial_virus_B_strain_FJ110121-17_fusion_protein__F__gene_complete_cds'	1
MF445870	Human_respiratory_syncytial_virus_B_strain_FJ101122-42_fusion_protein__F__gene_complete_cds'	1
MF185752	Human_orthopneumovirus_strain_NH1182_complete_genome'	1
KY296618	Human_respiratory_syncytial_virus_B_strain_Beijing/B/04/11_fusion_glycoprotein__F__gene_complete_cds'	1
KU950657	Human_respiratory_syncytial_virus_strain_RSVB/Homo_sapiens/USA/TH_10261/2012_complete_genome'	2
KY249662	Human_respiratory_syncytial_virus_B_isolate_RSVB/England080/2013_complete_genome'	2
KJ627277	Human_respiratory_syncytial_virus_strain_RSVB/Homo_sapiens/PER/FPP00548/2011_complete_genome'	2
KJ627247	Human_respiratory_syncytial_virus_strain_RSVB/Homo_sapiens/PER/FPP00592/2011_complete_genome'	2
KX655669	Human_respiratory_syncytial_virus_strain_RSVB/Homo_sapiens/JOR/C2038/2010_complete_genome'	2
MF973158	Human_orthopneumovirus_strain_7A7_complete_genome'	2
KY249659	Human_respiratory_syncytial_virus_B_isolate_RSVB/England595/2013_complete_genome'	2
MG431253	Human_respiratory_syncytial_virus_isolate_STA754_complete_genome'	2
LC474526	Human_orthopneumovirus_RSV/B/Sendai/1010/11_viral_cRNA_nearly_complete_genome'	2
LC474523	Human_orthopneumovirus_RSV/B/Sendai/240/10_viral_cRNA_nearly_complete_genome'	2
KX765900	Human_respiratory_syncytial_virus_strain_RSVB/Homo_sapiens/NZL/LJRSV91/2010_complete_genome'	2
KJ939926	Human_respiratory_syncytial_virus_isolate_VN-338-5/10_complete_genome'	2
LC311569	Human_respiratory_syncytial_virus_B_F_gene_for_fusion_protein_complete_cds_strain__TTa-10-0011'	2
KX655690	Human_respiratory_syncytial_virus_strain_RSVB/Homo_sapiens/JOR/A0009/2010_complete_genome'	2
KY296645	Human_respiratory_syncytial_virus_B_strain_Beijing10-13_fusion_glycoprotein__F__gene_complete_cds'	2
KX765893	Human_respiratory_syncytial_virus_strain_RSVB/Homo_sapiens/NZL/LJRSV87/2010_complete_genome'	2
MF001042	Human_respiratory_syncytial_virus_B_strain_6A6_complete_genome'	2
KU950693	Human_respiratory_syncytial_virus_strain_RSVB/Homo_sapiens/USA/TH_10290/2012_complete_genome'	2
KJ672425	Human_respiratory_syncytial_virus_strain_RSVB/Homo_sapiens/USA/LA2_25/2013_complete_genome'	2
KJ672473	Human_respiratory_syncytial_virus_strain_RSVB/Homo_sapiens/USA/LA2_24/2012_complete_genome'	2
KJ672430	Human_respiratory_syncytial_virus_strain_RSVB/Homo_sapiens/USA/LA2_51/2013_complete_genome'	2
KU950500	Human_orthopneumovirus_strain_RSVB/Homo_sapiens/USA/TH_10329/2012_complete_genome'	2
KU950619	Human_respiratory_syncytial_virus_strain_RSVB/Homo_sapiens/USA/TH_10090/2012_complete_genome'	2
KJ672438	Human_respiratory_syncytial_virus_strain_RSVB/Homo_sapiens/USA/LA2_50/2013_complete_genome'	2
KX765923	Human_respiratory_syncytial_virus_strain_RSVB/Homo_sapiens/NZL/LJRSV40/2013_complete_genome'	2
KX765909	Human_respiratory_syncytial_virus_strain_RSVB/Homo_sapiens/NZL/LJRSV42/2013_complete_genome'	2
KY249661	Human_respiratory_syncytial_virus_B_isolate_RSVB/England015/2013_complete_genome'	2
KX765943	Human_respiratory_syncytial_virus_strain_RSVB/Homo_sapiens/NZL/LJRSV46/2013_complete_genome'	2
KX765965	Human_respiratory_syncytial_virus_strain_RSVB/Homo_sapiens/NZL/LJRSV48/2013_complete_genome'	2
KX765908	Human_respiratory_syncytial_virus_strain_RSVB/Homo_sapiens/NZL/LJRSV49/2013_complete_genome'	2
KU950662	Human_respiratory_syncytial_virus_strain_RSVB/Homo_sapiens/USA/TH_10161/2012_complete_genome'	2
KY249666	Human_respiratory_syncytial_virus_B_isolate_RSVB/England400/2013_complete_genome'	2
KX655685	Human_respiratory_syncytial_virus_strain_RSVB/Homo_sapiens/JOR/D3504/2012_complete_genome'	2
LC311562	Human_respiratory_syncytial_virus_B_F_gene_for_fusion_protein_complete_cds_strain__TBp-12-0058'	2
KU950602	Human_respiratory_syncytial_virus_strain_RSVB/Homo_sapiens/USA/TH_10570/2013_complete_genome'	2
LC474535	Human_orthopneumovirus_RSV/B/Sendai/411/14_viral_cRNA_nearly_complete_genome'	2
KU839636	Human_respiratory_syncytial_virus_strain_RSVB/Homo_sapiens/USA/TH-29/2013_complete_genome'	2
KU950647	Human_respiratory_syncytial_virus_strain_RSVB/Homo_sapiens/USA/TH_10115/2012_complete_genome'	2
KU950489	Human_respiratory_syncytial_virus_strain_RSVB/Homo_sapiens/USA/TH_10599/2013_complete_genome'	2
KX765888	Human_respiratory_syncytial_virus_strain_RSVB/Homo_sapiens/NZL/LJRSV34/2014_complete_genome'	2
KU950625	Human_respiratory_syncytial_virus_strain_RSVB/Homo_sapiens/USA/TH_10243/2014_complete_genome'	2
KY296675	Human_respiratory_syncytial_virus_B_strain_Guangzhou10-02_fusion_glycoprotein__F__gene_complete_cds'	2
KY296651	Human_respiratory_syncytial_virus_B_strain_Beijing10-06_fusion_glycoprotein__F__gene_complete_cds'	2
KY296650	Human_respiratory_syncytial_virus_B_strain_Beijing10-04_fusion_glycoprotein__F__gene_complete_cds'	2
KP317941	Human_respiratory_syncytial_virus_isolate_Kilifi_9465_11_RSVB_2010_complete_genome'	2
KP317932	Human_respiratory_syncytial_virus_isolate_Kilifi_9465_12_RSVB_2010_complete_genome'	2
KP317952	Human_respiratory_syncytial_virus_isolate_Kilifi_9465_6_RSVB_2010_complete_genome'	2
KP317934	Human_respiratory_syncytial_virus_isolate_Kilifi_9465_1_RSVB_2012_complete_genome'	2
KP317945	Human_respiratory_syncytial_virus_isolate_Kilifi_9465_8_RSVB_2011_complete_genome'	2
KP317927	Human_respiratory_syncytial_virus_isolate_Kilifi_9465_7_RSVB_2011_complete_genome'	2
KJ627285	Human_respiratory_syncytial_virus_strain_RSVB/Homo_sapiens/PER/FPP00604/2011_complete_genome'	2
JN032120	Respiratory_syncytial_virus_strain_B/WI/629-Q0190/10_complete_genome'	2
MK453523	Human_respiratory_syncytial_virus_B_strain_5P5_complete_genome'	2
OK649736	Human_respiratory_syncytial_virus_B_strain_HRSV/B/Brazil/38682/2010_complete_genome'	2
MF001040	Human_respiratory_syncytial_virus_B_strain_6A10_complete_genome'	2
MK109770	Human_respiratory_syncytial_virus_B_strain_RSVB/Homo_sapiens/JOR/A0024/2010_complete_genome'	2
KX655646	Human_respiratory_syncytial_virus_strain_RSVB/Homo_sapiens/JOR/B1139/2011_complete_genome'	2
LC311568	Human_respiratory_syncytial_virus_B_F_gene_for_fusion_protein_complete_cds_strain__TTa-10-0036'	2
MK109781	Human_respiratory_syncytial_virus_B_strain_RSVB/Homo_sapiens/JOR/D3136/2011_complete_genome'	2
KX655686	Human_respiratory_syncytial_virus_strain_RSVB/Homo_sapiens/JOR/C2486/2012_complete_genome'	2
MK109765	Human_respiratory_syncytial_virus_B_strain_RSVB/Homo_sapiens/JOR/A0107/2011_complete_genome'	2
MK109789	Human_respiratory_syncytial_virus_B_strain_RSVB/Homo_sapiens/JOR/C2195/2011_complete_genome'	2
MK109769	Human_respiratory_syncytial_virus_B_strain_RSVB/Homo_sapiens/JOR/C2237/2011_complete_genome'	2
OK649725	Human_respiratory_syncytial_virus_B_strain_HRSV/B/Brazil/38591/2010_complete_genome'	2
MF445891	Human_respiratory_syncytial_virus_B_strain_FJ120316-1_fusion_protein__F__gene_complete_cds'	2
MF445883	Human_respiratory_syncytial_virus_B_strain_FJ110101-16_fusion_protein__F__gene_complete_cds'	2
MF445895	Human_respiratory_syncytial_virus_B_strain_FJ121221-37_fusion_protein__F__gene_complete_cds'	2
MF445890	Human_respiratory_syncytial_virus_B_strain_FJ120212-22_fusion_protein__F__gene_complete_cds'	2
MF445884	Human_respiratory_syncytial_virus_B_strain_FJ110121-23_fusion_protein__F__gene_complete_cds'	2
MF445898	Human_respiratory_syncytial_virus_B_strain_FJ130206-11_fusion_protein__F__gene_complete_cds'	2
MF445887	Human_respiratory_syncytial_virus_B_strain_FJ120101-15_fusion_protein__F__gene_complete_cds'	2
MF445888	Human_respiratory_syncytial_virus_B_strain_FJ120109-07_fusion_protein__F__gene_complete_cds'	2
MF445892	Human_respiratory_syncytial_virus_B_strain_FJ121011-19_fusion_protein__F__gene_complete_cds'	2
MF445885	Human_respiratory_syncytial_virus_B_strain_FJ110129-15_fusion_protein__F__gene_complete_cds'	2
MF445894	Human_respiratory_syncytial_virus_B_strain_FJ121125-09_fusion_protein__F__gene_complete_cds'	2
MF445886	Human_respiratory_syncytial_virus_B_strain_FJ110205-41_fusion_protein__F__gene_complete_cds'	2
MF445896	Human_respiratory_syncytial_virus_B_strain_FJ130115-12_fusion_protein__F__gene_complete_cds'	2
MF445893	Human_respiratory_syncytial_virus_B_strain_FJ121101-11_fusion_protein__F__gene_complete_cds'	2
KF640637	Human_respiratory_syncytial_virus_isolate_B05_complete_genome'	2
LC474528	Human_orthopneumovirus_RSV/B/Sendai/1511/11_viral_cRNA_nearly_complete_genome'	2
KY296646	Human_respiratory_syncytial_virus_B_strain_Beijing10-16_fusion_glycoprotein__F__gene_complete_cds'	2
KJ939934	Human_respiratory_syncytial_virus_isolate_VN-827-9/10_complete_genome'	2
KJ939927	Human_respiratory_syncytial_virus_isolate_VN-342-5/10_complete_genome'	2
KJ939933	Human_respiratory_syncytial_virus_isolate_VN-817-8/10_complete_genome'	2
KY296671	Human_respiratory_syncytial_virus_B_strain_Guangzhou10-09_fusion_glycoprotein__F__gene_complete_cds'	2
MN365569	Human_orthopneumovirus_isolate_KHDSS/268/14-Dec-2015/SOK_complete_genome'	2
KX765949	Human_respiratory_syncytial_virus_strain_RSVB/Homo_sapiens/NZL/LJRSV79/2011_complete_genome'	2
JX576738	Human_respiratory_syncytial_virus_strain_10-053210_from_Netherlands_complete_genome'	2
KY296647	Human_respiratory_syncytial_virus_B_strain_Beijing10-20_fusion_glycoprotein__F__gene_complete_cds'	2
KY296617	Human_respiratory_syncytial_virus_B_strain_Guangzhou10-05_fusion_glycoprotein__F__gene_complete_cds'	2
KY296669	Human_respiratory_syncytial_virus_B_strain_Guangzhou10-04_fusion_glycoprotein__F__gene_complete_cds'	2
KJ939928	Human_respiratory_syncytial_virus_isolate_VN-365-6/10_complete_genome'	2
KU950584	Human_respiratory_syncytial_virus_strain_RSVB/Homo_sapiens/USA/TH_10591/2013_complete_genome'	2
KR350475	Human_respiratory_syncytial_virus_strain_1856_complete_genome'	2
KX765930	Human_respiratory_syncytial_virus_strain_RSVB/Homo_sapiens/NZL/LJRSV92/2010_complete_genome'	2
KX655629	Human_respiratory_syncytial_virus_strain_RSVB/Homo_sapiens/JOR/D3633/2012_complete_genome'	2
OK649727	Human_respiratory_syncytial_virus_B_strain_HRSV/B/Brazil/38604/2010_complete_genome'	2
OK649724	Human_respiratory_syncytial_virus_B_strain_HRSV/B/Brazil/38578/2010_complete_genome'	2
KY249676	Human_respiratory_syncytial_virus_B_isolate_RSVB/England133/2012_complete_genome'	2
KY249680	Human_respiratory_syncytial_virus_B_isolate_RSVB/England447/2011_complete_genome'	2
KY249675	Human_respiratory_syncytial_virus_B_isolate_RSVB/England306/2012_complete_genome'	2
MH685715	Human_orthopneumovirus_isolate_E0-041_complete_genome'	2
MN365573	Human_orthopneumovirus_isolate_KHDSS/272/11-Jan-2016/SOK_complete_genome'	2
MN365342	Human_orthopneumovirus_isolate_KHDSS/41/12-Apr-2016/JAR_complete_genome'	2
MN365541	Human_orthopneumovirus_isolate_KHDSS/240/18-Jan-2016/PIN_complete_genome'	2
MN365365	Human_orthopneumovirus_isolate_KHDSS/64/16-Dec-2015/JUN_complete_genome'	2
MN365364	Human_orthopneumovirus_isolate_KHDSS/63/14-Dec-2015/JUN_complete_genome'	2
MN365368	Human_orthopneumovirus_isolate_KHDSS/67/27-Jan-2016/JUN_complete_genome'	2
KX765978	Human_respiratory_syncytial_virus_strain_RSVB/Homo_sapiens/NZL/LJRSV71/2011_complete_genome'	2
KX765890	Human_respiratory_syncytial_virus_strain_RSVB/Homo_sapiens/NZL/LJRSV72/2011_complete_genome'	2
KU950669	Human_respiratory_syncytial_virus_strain_RSVB/Homo_sapiens/USA/TH_10385/2013_complete_genome'	2
JX576735	Human_respiratory_syncytial_virus_strain_12-002874_from_Netherlands_complete_genome'	2
MW582529	Human_respiratory_syncytial_virus_B_isolate_9671_complete_genome'	2
MK749883	Human_respiratory_syncytial_virus_B_strain_RSVB/Homo_sapiens/NIC/IIIn_15_0344_01NT/2015_complete_genome'	2
KU950488	Human_respiratory_syncytial_virus_strain_RSVB/Homo_sapiens/USA/TH_10585/2014_complete_genome'	2
MK109771	Human_respiratory_syncytial_virus_B_strain_RSVB/Homo_sapiens/JOR/B1830/2013_complete_genome'	2
KX655683	Human_respiratory_syncytial_virus_strain_RSVB/Homo_sapiens/JOR/A0751/2013_complete_genome'	2
KX655624	Human_respiratory_syncytial_virus_strain_RSVB/Homo_sapiens/JOR/B1723/2012_complete_genome'	2
KX655645	Human_respiratory_syncytial_virus_strain_RSVB/Homo_sapiens/JOR/C2730/2013_complete_genome'	2
KX655641	Human_respiratory_syncytial_virus_strain_RSVB/Homo_sapiens/JOR/C2722/2013_complete_genome'	2
OK649723	Human_respiratory_syncytial_virus_B_strain_HRSV/B/Brazil/38539/2010_complete_genome'	2
KX655684	Human_respiratory_syncytial_virus_strain_RSVB/Homo_sapiens/JOR/D3002/2010_complete_genome'	2
KX765945	Human_respiratory_syncytial_virus_strain_RSVB/Homo_sapiens/NZL/LJRSV98/2010_complete_genome'	2
KY883571.2	Human_orthopneumovirus_isolate_HRSV/B/BuenosAires/ARG/005/2015_complete_genome'	2
MK109767	Human_respiratory_syncytial_virus_B_strain_RSVB/Homo_sapiens/JOR/D3762/2013_complete_genome'	2
KX655674	Human_respiratory_syncytial_virus_strain_RSVB/Homo_sapiens/JOR/C2739/2013_complete_genome'	2
KY249669	Human_respiratory_syncytial_virus_B_isolate_RSVB/England787/2012_complete_genome'	2
LC474527	Human_orthopneumovirus_RSV/B/Sendai/1401/11_viral_cRNA_nearly_complete_genome'	2
LC474543	Human_orthopneumovirus_RSV/B/Sendai/1004/16_viral_cRNA_nearly_complete_genome'	2
LC474529	Human_orthopneumovirus_RSV/B/Sendai/1571/11_viral_cRNA_nearly_complete_genome'	2
KY249668	Human_respiratory_syncytial_virus_B_isolate_RSVB/England453/2012_complete_genome'	2
KY249663	Human_respiratory_syncytial_virus_B_isolate_RSVB/England005/2013_complete_genome'	2
KU950558	Human_respiratory_syncytial_virus_strain_RSVB/Homo_sapiens/USA/TH_10572/2014_complete_genome'	2
KU950461	Human_respiratory_syncytial_virus_strain_RSVB/Homo_sapiens/USA/TH_10423/2013_complete_genome'	2
OK649729	Human_respiratory_syncytial_virus_B_strain_HRSV/B/Brazil/38620/2010_complete_genome'	2
KY249679	Human_respiratory_syncytial_virus_B_isolate_RSVB/England002/2011_complete_genome'	2
KX765963	Human_respiratory_syncytial_virus_strain_RSVB/Homo_sapiens/NZL/LJRSV90/2010_complete_genome'	2
KY249671	Human_respiratory_syncytial_virus_B_isolate_RSVB/England864/2012_complete_genome'	2
MF001046	Human_respiratory_syncytial_virus_B_strain_6C5_complete_genome'	2
KP317928	Human_respiratory_syncytial_virus_isolate_Kilifi_9465_9_RSVB_2011_complete_genome'	2
KX655661	Human_respiratory_syncytial_virus_strain_RSVB/Homo_sapiens/JOR/D3759/2013_complete_genome'	2
KX655655	Human_respiratory_syncytial_virus_strain_RSVB/Homo_sapiens/JOR/B1011/2010_complete_genome'	2
KY249672	Human_respiratory_syncytial_virus_B_isolate_RSVB/England198/2012_complete_genome'	2
KX765889	Human_respiratory_syncytial_virus_strain_RSVB/Homo_sapiens/NZL/LJRSV56/2012_complete_genome'	2
KU950633	Human_respiratory_syncytial_virus_strain_RSVB/Homo_sapiens/USA/TH_10483/2013_complete_genome'	2
MG431251	Human_respiratory_syncytial_virus_isolate_STA786_complete_genome'	2
JX576733	Human_respiratory_syncytial_virus_strain_12-004620_from_Netherlands_complete_genome'	2
JX576737	Human_respiratory_syncytial_virus_strain_10-053640_from_Netherlands_complete_genome'	2
MF185753	Human_orthopneumovirus_strain_TX11-56_complete_genome'	2
KJ627262	Human_respiratory_syncytial_virus_strain_RSVB/Homo_sapiens/PER/FPP01374/2012_complete_genome'	2
KX765927	Human_respiratory_syncytial_virus_strain_RSVB/Homo_sapiens/NZL/LJRSV73/2011_complete_genome'	2
KX765903	Human_respiratory_syncytial_virus_strain_RSVB/Homo_sapiens/NZL/LJRSV85/2011_complete_genome'	2
MF361903	Human_respiratory_syncytial_virus_B_isolate_MAD/GM3_10/14_fusion_protein__F__gene_complete_cds'	2
KJ672476	Human_respiratory_syncytial_virus_strain_RSVB/Homo_sapiens/USA/LA2_42/2013_complete_genome'	2
KU950547	Human_respiratory_syncytial_virus_strain_RSVB/Homo_sapiens/USA/TH_10525/2013_complete_genome'	2
KU950508	Human_respiratory_syncytial_virus_strain_RSVB/Homo_sapiens/USA/TH_10431/2013_complete_genome'	2
KU839633	Human_respiratory_syncytial_virus_strain_RSVB/Homo_sapiens/USA/TH-34/2014_complete_genome'	2
KX655654	Human_respiratory_syncytial_virus_strain_RSVB/Homo_sapiens/JOR/D3125/2011_complete_genome'	2
MK109764	Human_respiratory_syncytial_virus_B_strain_RSVB/Homo_sapiens/JOR/C2749/2013_complete_genome'	2
KX655660	Human_respiratory_syncytial_virus_strain_RSVB/Homo_sapiens/JOR/B1725/2013_complete_genome'	2
JX576736	Human_respiratory_syncytial_virus_strain_12-001238_from_Netherlands_complete_genome'	2
KX858756	Human_respiratory_syncytial_virus_B_isolate_13-001273_fusion_protein__F__gene_complete_cds'	2
JX576734	Human_respiratory_syncytial_virus_strain_12-003981_from_Netherlands_complete_genome'	2
KU950618	Human_respiratory_syncytial_virus_strain_RSVB/Homo_sapiens/USA/TH_10246/2012_complete_genome'	2
LC474560	Human_orthopneumovirus_RSV/B/NIID/2474/14_viral_cRNA_nearly_complete_genome'	2
LC474559	Human_orthopneumovirus_RSV/B/NIID/2472/14_viral_cRNA_nearly_complete_genome'	2
OK649755	Human_respiratory_syncytial_virus_B_strain_HRSV/B/Texas.USA/121301314/2014_complete_genome'	2
KU950477	Human_respiratory_syncytial_virus_strain_RSVB/Homo_sapiens/USA/TH_10566/2014_complete_genome'	2
KU950613	Human_respiratory_syncytial_virus_strain_RSVB/Homo_sapiens/USA/TH_10646/2013_complete_genome'	2
KU950496	Human_respiratory_syncytial_virus_strain_RSVB/Homo_sapiens/USA/TH_10648/2013_complete_genome'	2
MK749900	Human_respiratory_syncytial_virus_B_strain_RSVB/Homo_sapiens/NIC/7309_04/2013_complete_genome'	2
MT040081	Human_respiratory_syncytial_virus_B_isolate_RSVB/USA/UAMS-DID-006/2016_complete_genome'	2
KY249658	Human_respiratory_syncytial_virus_B_isolate_RSVB/England167/2014_complete_genome'	2
KU950688	Human_respiratory_syncytial_virus_strain_RSVB/Homo_sapiens/USA/TH_10382/2013_complete_genome'	2
KU950463	Human_respiratory_syncytial_virus_strain_RSVB/Homo_sapiens/USA/TH_10357/2013_complete_genome'	2
KU950535	Human_respiratory_syncytial_virus_strain_RSVB/Homo_sapiens/USA/TH_10616/2013_complete_genome'	2
KU950622	Human_respiratory_syncytial_virus_strain_RSVB/Homo_sapiens/USA/TH_10451/2013_complete_genome'	2
KU950478	Human_respiratory_syncytial_virus_strain_RSVB/Homo_sapiens/USA/TH_10381/2013_complete_genome'	2
KU950606	Human_respiratory_syncytial_virus_strain_RSVB/Homo_sapiens/USA/TH_10490/2013_complete_genome'	2
KU950601	Human_respiratory_syncytial_virus_strain_RSVB/Homo_sapiens/USA/TH_10499/2013_complete_genome'	2
KU950599	Human_respiratory_syncytial_virus_strain_RSVB/Homo_sapiens/USA/TH_10548/2013_complete_genome'	2
KU839638	Human_respiratory_syncytial_virus_strain_RSVB/Homo_sapiens/USA/TH-22/2013_complete_genome'	2
KU839623	Human_respiratory_syncytial_virus_strain_RSVB/Homo_sapiens/USA/TH-23/2013_complete_genome'	2
KU950534	Human_respiratory_syncytial_virus_strain_RSVB/Homo_sapiens/USA/TH_10514/2014_complete_genome'	2
KU950656	Human_respiratory_syncytial_virus_strain_RSVB/Homo_sapiens/USA/TH_10634/2013_complete_genome'	2
KU950565	Human_respiratory_syncytial_virus_strain_RSVB/Homo_sapiens/USA/TH_10428/2013_complete_genome'	2
KU950577	Human_respiratory_syncytial_virus_strain_RSVB/Homo_sapiens/USA/TH_10615/2013_complete_genome'	2
KU950555	Human_respiratory_syncytial_virus_strain_RSVB/Homo_sapiens/USA/TH_10452/2013_complete_genome'	2
KU950503	Human_respiratory_syncytial_virus_strain_RSVB/Homo_sapiens/USA/TH_10459/2013_complete_genome'	2
KU950553	Human_respiratory_syncytial_virus_strain_RSVB/Homo_sapiens/USA/TH_10471/2013_complete_genome'	2
KU950665	Human_respiratory_syncytial_virus_strain_RSVB/Homo_sapiens/USA/TH_10542/2013_complete_genome'	2
KU950668	Human_respiratory_syncytial_virus_strain_RSVB/Homo_sapiens/USA/TH_10448/2013_complete_genome'	2
KU950630	Human_respiratory_syncytial_virus_strain_RSVB/Homo_sapiens/USA/TH_10528/2013_complete_genome'	2
LC474525	Human_orthopneumovirus_RSV/B/Sendai/870/11_viral_cRNA_nearly_complete_genome'	2
LC474524	Human_orthopneumovirus_RSV/B/Sendai/1660/10_viral_cRNA_nearly_complete_genome'	2
OK649735	Human_respiratory_syncytial_virus_B_strain_HRSV/B/Brazil/38663/2010_complete_genome'	2
MG431252	Human_respiratory_syncytial_virus_isolate_STA826_complete_genome'	2
OK649732	Human_respiratory_syncytial_virus_B_strain_HRSV/B/Brazil/38640/2010_complete_genome'	2
MG813994	Human_orthopneumovirus_isolate_B-TX-80171-2010-WGS_complete_genome'	2
KJ627341	Human_respiratory_syncytial_virus_strain_RSVB/Homo_sapiens/PER/FPP00386/2011_complete_genome'	2
KJ627278	Human_respiratory_syncytial_virus_strain_RSVB/Homo_sapiens/PER/FLE8323/2010_complete_genome'	2
KJ627364	Human_respiratory_syncytial_virus_strain_RSVB/Homo_sapiens/PER/FPP00530/2011_complete_genome'	2
KX765899	Human_respiratory_syncytial_virus_strain_RSVB/Homo_sapiens/NZL/LJRSV89/2010_complete_genome'	2
KJ627254	Human_respiratory_syncytial_virus_strain_RSVB/Homo_sapiens/PER/FPP00618/2011_complete_genome'	2
KJ627251	Human_respiratory_syncytial_virus_strain_RSVB/Homo_sapiens/PER/FPP01361/2012_complete_genome'	2
KJ627348	Human_respiratory_syncytial_virus_strain_RSVB/Homo_sapiens/PER/FPP00589/2011_complete_genome'	2
KJ627359	Human_respiratory_syncytial_virus_strain_RSVB/Homo_sapiens/PER/FPP00418/2011_complete_genome'	2
LC474522	Human_orthopneumovirus_RSV/B/Sendai/61/10_viral_cRNA_nearly_complete_genome'	2
KU950569	Human_respiratory_syncytial_virus_strain_RSVB/Homo_sapiens/USA/TH_10307/2013_complete_genome'	2
KU950458	Human_respiratory_syncytial_virus_strain_RSVB/Homo_sapiens/USA/TH_10561/2013_complete_genome'	2
OK649726	Human_respiratory_syncytial_virus_B_strain_HRSV/B/Brazil/38600/2010_complete_genome'	2
OK649737	Human_respiratory_syncytial_virus_B_strain_HRSV/B/Brazil/38686/2010_complete_genome'	2
OK649728	Human_respiratory_syncytial_virus_B_strain_HRSV/B/Brazil/38616/2010_complete_genome'	2
LC474539	Human_orthopneumovirus_RSV/B/Sendai/994/15_viral_cRNA_nearly_complete_genome'	2
LC474532	Human_orthopneumovirus_RSV/B/Sendai/851/13_viral_cRNA_nearly_complete_genome'	2
LC474533	Human_orthopneumovirus_RSV/B/Sendai/1080/13_viral_cRNA_nearly_complete_genome'	2
LC474531	Human_orthopneumovirus_RSV/B/Sendai/631/13_viral_cRNA_nearly_complete_genome'	2
KY249665	Human_respiratory_syncytial_virus_B_isolate_RSVB/England617/2013_complete_genome'	2
KJ939929	Human_respiratory_syncytial_virus_isolate_VN-382-7/10_complete_genome'	2
KY249677	Human_respiratory_syncytial_virus_B_isolate_RSVB/England132/2012_complete_genome'	2
KX765975.2	Human_respiratory_syncytial_virus_strain_RSVB/Homo_sapiens/NZL/LJRSV82/2011_complete_genome'	2
KY249664	Human_respiratory_syncytial_virus_B_isolate_RSVB/England135/2013_complete_genome'	2
KX655664	Human_respiratory_syncytial_virus_strain_RSVB/Homo_sapiens/JOR/A0656/2012_complete_genome'	2
LC474540	Human_orthopneumovirus_RSV/B/Sendai/1201/15_viral_cRNA_nearly_complete_genome'	2
LC474536	Human_orthopneumovirus_RSV/B/Sendai/125/15_viral_cRNA_nearly_complete_genome'	2
KY296670	Human_respiratory_syncytial_virus_B_strain_Guangzhou10-08_fusion_glycoprotein__F__gene_complete_cds'	2
KY249656	Human_respiratory_syncytial_virus_B_isolate_RSVB/England136/2014_complete_genome'	2
KU950603	Human_respiratory_syncytial_virus_strain_RSVB/Homo_sapiens/USA/TH_10557/2013_complete_genome'	2
KX765962	Human_respiratory_syncytial_virus_strain_RSVB/Homo_sapiens/NZL/LJRSV50/2013_complete_genome'	2
KX765957	Human_respiratory_syncytial_virus_strain_RSVB/Homo_sapiens/NZL/LJRSV30/2014_complete_genome'	2
KJ939932	Human_respiratory_syncytial_virus_isolate_VN-811-8/10_complete_genome'	2
KY296674	Human_respiratory_syncytial_virus_B_strain_Guangzhou10-12_fusion_glycoprotein__F__gene_complete_cds'	2
KY296676	Human_respiratory_syncytial_virus_B_strain_Guangzhou11-23_fusion_glycoprotein__F__gene_complete_cds'	2
KY296673	Human_respiratory_syncytial_virus_B_strain_Guangzhou10-11_fusion_glycoprotein__F__gene_complete_cds'	2
KY296668	Human_respiratory_syncytial_virus_B_strain_Guangzhou10-03_fusion_glycoprotein__F__gene_complete_cds'	2
KY296661	Human_respiratory_syncytial_virus_B_strain_Changchun14-49_fusion_glycoprotein__F__gene_complete_cds'	2
KY296649	Human_respiratory_syncytial_virus_B_strain_Beijing10-23_fusion_glycoprotein__F__gene_complete_cds'	2
MF973154	Human_respiratory_syncytial_virus_B_strain_7I8_complete_genome'	2
KY296677	Human_respiratory_syncytial_virus_B_strain_Hebei10-02_fusion_glycoprotein__F__gene_complete_cds'	2
KY296684	Human_respiratory_syncytial_virus_B_strain_Hunan12-30_fusion_glycoprotein__F__gene_complete_cds'	2
LC311565	Human_respiratory_syncytial_virus_B_F_gene_for_fusion_protein_complete_cds_strain__TTa-11-0555'	2
LC311570	Human_respiratory_syncytial_virus_B_F_gene_for_fusion_protein_complete_cds_strain__TTa-10-0009'	2
LC311566	Human_respiratory_syncytial_virus_B_F_gene_for_fusion_protein_complete_cds_strain__TTa-11-0554'	2
KX655671	Human_respiratory_syncytial_virus_strain_RSVB/Homo_sapiens/JOR/A0714/2013_complete_genome'	2
KY249678	Human_respiratory_syncytial_virus_B_isolate_RSVB/England122/2011_complete_genome'	2
KY249670	Human_respiratory_syncytial_virus_B_isolate_RSVB/England783/2012_complete_genome'	2
LC311563	Human_respiratory_syncytial_virus_B_F_gene_for_fusion_protein_complete_cds_strain__TTa-11-0632'	2
LC311567	Human_respiratory_syncytial_virus_B_F_gene_for_fusion_protein_complete_cds_strain__TTa-11-0375'	2
LC311564	Human_respiratory_syncytial_virus_B_F_gene_for_fusion_protein_complete_cds_strain__TTa-11-0611'	2
KY296705	Human_respiratory_syncytial_virus_B_strain_Hunan13-03_fusion_glycoprotein__F__gene_complete_cds'	2
KY296682	Human_respiratory_syncytial_virus_B_strain_Hunan12-22_fusion_glycoprotein__F__gene_complete_cds'	2
KY296689	Human_respiratory_syncytial_virus_B_strain_Beijing14-03_fusion_glycoprotein__F__gene_complete_cds'	2
KX765897	Human_respiratory_syncytial_virus_strain_RSVB/Homo_sapiens/NZL/LJRSV43/2013_complete_genome'	2
KY296697	Human_respiratory_syncytial_virus_B_strain_Beijing14-29_fusion_glycoprotein__F__gene_complete_cds'	2
KX765912	Human_respiratory_syncytial_virus_strain_RSVB/Homo_sapiens/NZL/LJRSV23/2014_complete_genome'	2
MG839545	Human_orthopneumovirus_isolate_HRSV/B/BuenosAires/ARG/014/2016_complete_genome'	2
KY249673	Human_respiratory_syncytial_virus_B_isolate_RSVB/England537/2012_complete_genome'	2
KY249667	Human_respiratory_syncytial_virus_B_isolate_RSVB/England313/2012_complete_genome'	2
KX765959	Human_respiratory_syncytial_virus_strain_RSVB/Homo_sapiens/NZL/LJRSV51/2013_complete_genome'	2
KY296706	Human_respiratory_syncytial_virus_B_strain_Hunan13-04_fusion_glycoprotein__F__gene_complete_cds'	2
KP663730	Human_respiratory_syncytial_virus_strain_HRSV-B/IC0027/14_complete_genome'	2
LC311557	Human_respiratory_syncytial_virus_B_F_gene_for_fusion_protein_complete_cds_strain__TBp-13-0398'	2
KU950682	Human_respiratory_syncytial_virus_strain_RSVB/Homo_sapiens/USA/TH_10264/2012_complete_genome'	2
KU950611	Human_respiratory_syncytial_virus_strain_RSVB/Homo_sapiens/USA/TH_10400/2013_complete_genome'	2
KU950467	Human_respiratory_syncytial_virus_strain_RSVB/Homo_sapiens/USA/TH_10526/2014_complete_genome'	2
KP663729	Human_respiratory_syncytial_virus_strain_HRSV-B/GW0047/14_complete_genome'	2
KY296692	Human_respiratory_syncytial_virus_B_strain_Beijing14-09_fusion_glycoprotein__F__gene_complete_cds'	3
KY296696	Human_respiratory_syncytial_virus_B_strain_Beijing14-28_fusion_glycoprotein__F__gene_complete_cds'	3
KY296690	Human_respiratory_syncytial_virus_B_strain_Beijing14-04_fusion_glycoprotein__F__gene_complete_cds'	3
KY296686	Human_respiratory_syncytial_virus_B_strain_Hunan13-14_fusion_glycoprotein__F__gene_complete_cds'	3
LC311561	Human_respiratory_syncytial_virus_B_F_gene_for_fusion_protein_complete_cds_strain__TBp-13-0200'	3
LC311560	Human_respiratory_syncytial_virus_B_F_gene_for_fusion_protein_complete_cds_strain__TBp-13-0212'	3
LC311559	Human_respiratory_syncytial_virus_B_F_gene_for_fusion_protein_complete_cds_strain__TBp-13-0213'	3
LC311528	Human_respiratory_syncytial_virus_B_F_gene_for_fusion_protein_complete_cds_strain__TB8_KW-14-0284'	3
LC311553	Human_respiratory_syncytial_virus_B_F_gene_for_fusion_protein_complete_cds_strain__TB8_KW-14-0283'	3
LC311552	Human_respiratory_syncytial_virus_B_F_gene_for_fusion_protein_complete_cds_strain__TB8_KW-14-0289'	3
LC311549	Human_respiratory_syncytial_virus_B_F_gene_for_fusion_protein_complete_cds_strain__TB9_KW-14-0470'	3
LC311551	Human_respiratory_syncytial_virus_B_F_gene_for_fusion_protein_complete_cds_strain__TB9_KW-14-0455'	3
LC311550	Human_respiratory_syncytial_virus_B_F_gene_for_fusion_protein_complete_cds_strain__TB9_KW-14-0462'	3
LC311556	Human_respiratory_syncytial_virus_B_F_gene_for_fusion_protein_complete_cds_strain__TBp-13-0399'	3
LC311558	Human_respiratory_syncytial_virus_B_F_gene_for_fusion_protein_complete_cds_strain__TBp-13-0349'	3
KX765905	Human_respiratory_syncytial_virus_strain_RSVB/Homo_sapiens/NZL/LJRSV32/2014_complete_genome'	3
KU950587	Human_respiratory_syncytial_virus_strain_RSVB/Homo_sapiens/USA/TH_10484/2013_complete_genome'	3
KU950637	Human_respiratory_syncytial_virus_strain_RSVB/Homo_sapiens/USA/TH_10590/2014_complete_genome'	3
KU950635	Human_respiratory_syncytial_virus_strain_RSVB/Homo_sapiens/USA/TH_10662/2013_complete_genome'	3
LC311535	Human_respiratory_syncytial_virus_B_F_gene_for_fusion_protein_complete_cds_strain__TB5_CA-15-0739'	3
LC385003	Human_orthopneumovirus_TB5_CA-15-0849_5_viral_cRNA_complete_genome'	3
LC311538	Human_respiratory_syncytial_virus_B_F_gene_for_fusion_protein_complete_cds_strain__TB5_CA-15-0707'	3
LC311527	Human_respiratory_syncytial_virus_B_F_gene_for_fusion_protein_complete_cds_strain__TB5_CA-15-0711'	3
KY296695	Human_respiratory_syncytial_virus_B_strain_Beijing14-19_fusion_glycoprotein__F__gene_complete_cds'	3
KX655653	Human_respiratory_syncytial_virus_strain_RSVB/Homo_sapiens/JOR/C2706/2013_complete_genome'	3
KX655681	Human_respiratory_syncytial_virus_strain_RSVB/Homo_sapiens/JOR/A0767/2013_complete_genome'	3
KX655648	Human_respiratory_syncytial_virus_strain_RSVB/Homo_sapiens/JOR/C2678/2013_complete_genome'	3
MK109786	Human_respiratory_syncytial_virus_B_strain_RSVB/Homo_sapiens/JOR/C2642/2012_complete_genome'	3
LC311548	Human_respiratory_syncytial_virus_B_F_gene_for_fusion_protein_complete_cds_strain__TB9_KW-14-0484'	3
KY249657	Human_respiratory_syncytial_virus_B_isolate_RSVB/England263/2014_complete_genome'	3
KX765947	Human_respiratory_syncytial_virus_strain_RSVB/Homo_sapiens/NZL/LJRSV19/2014_complete_genome'	3
KY296658	Human_respiratory_syncytial_virus_B_strain_Changchun14-09_fusion_glycoprotein__F__gene_complete_cds'	3
KY296652	Human_respiratory_syncytial_virus_B_strain_Changchun12-03_fusion_glycoprotein__F__gene_complete_cds'	3
KY296687	Human_respiratory_syncytial_virus_B_strain_Hunan13-16_fusion_glycoprotein__F__gene_complete_cds'	3
KX765961	Human_respiratory_syncytial_virus_strain_RSVB/Homo_sapiens/NZL/LJRSV16/2015_complete_genome'	3
LC311531	Human_respiratory_syncytial_virus_B_F_gene_for_fusion_protein_complete_cds_strain__TB5_CA-15-0756'	3
LC311525	Human_respiratory_syncytial_virus_B_F_gene_for_fusion_protein_complete_cds_strain__TB5_CA-15-0741'	3
KY883568.2	Human_orthopneumovirus_isolate_HRSV/B/BuenosAires/ARG/002/2015_complete_genome'	3
LC474538	Human_orthopneumovirus_RSV/B/Sendai/913/15_viral_cRNA_nearly_complete_genome'	3
KY296700	Human_respiratory_syncytial_virus_B_strain_Shannxi13-11_fusion_glycoprotein__F__gene_complete_cds'	3
KY296691	Human_respiratory_syncytial_virus_B_strain_Beijing14-08_fusion_glycoprotein__F__gene_complete_cds'	3
KY296703	Human_respiratory_syncytial_virus_B_strain_Hunan13-01_fusion_glycoprotein__F__gene_complete_cds'	3
KY296702	Human_respiratory_syncytial_virus_B_strain_Shannxi13-26_fusion_glycoprotein__F__gene_complete_cds'	3
KY296665	Human_respiratory_syncytial_virus_B_strain_Changchun14-99_fusion_glycoprotein__F__gene_complete_cds'	3
KU839625	Human_respiratory_syncytial_virus_strain_RSVB/Homo_sapiens/USA/TH-40/2014_complete_genome'	3
KY296693	Human_respiratory_syncytial_virus_B_strain_Beijing14-12_fusion_glycoprotein__F__gene_complete_cds'	3
KY296685	Human_respiratory_syncytial_virus_B_strain_Hunan13-07_fusion_glycoprotein__F__gene_complete_cds'	3
KY296681	Human_respiratory_syncytial_virus_B_strain_Hebei14-02_fusion_glycoprotein__F__gene_complete_cds'	3
KX765895	Human_respiratory_syncytial_virus_strain_RSVB/Homo_sapiens/NZL/LJRSV22/2014_complete_genome'	3
KX765892	Human_respiratory_syncytial_virus_strain_RSVB/Homo_sapiens/NZL/LJRSV21/2014_complete_genome'	3
KY296678	Human_respiratory_syncytial_virus_B_strain_Hebei13-01_fusion_glycoprotein__F__gene_complete_cds'	3
MF978752	Human_orthopneumovirus_isolate_RSVB-ZJ-263/ZJ/2015_fusion_protein_gene_complete_cds'	3
KY296694	Human_respiratory_syncytial_virus_B_strain_Beijing14-17_fusion_glycoprotein__F__gene_complete_cds'	3
KY296679	Human_respiratory_syncytial_virus_B_strain_Hebei13-03_fusion_glycoprotein__F__gene_complete_cds'	3
KY296699	Human_respiratory_syncytial_virus_B_strain_Shannxi13-01_fusion_glycoprotein__F__gene_complete_cds'	3
KY296657	Human_respiratory_syncytial_virus_B_strain_Changchun13-39_fusion_glycoprotein__F__gene_complete_cds'	3
MF978711	Human_orthopneumovirus_isolate_RSVB-HB-98/HeB/2014_fusion_protein_gene_complete_cds'	3
KY296656	Human_respiratory_syncytial_virus_B_strain_Changchun13-27_fusion_glycoprotein__F__gene_complete_cds'	3
KY296655	Human_respiratory_syncytial_virus_B_strain_Changchun13-26_fusion_glycoprotein__F__gene_complete_cds'	3
KY296663	Human_respiratory_syncytial_virus_B_strain_Changchun14-90_fusion_glycoprotein__F__gene_complete_cds'	3
KY296662	Human_respiratory_syncytial_virus_B_strain_Changchun14-77_fusion_glycoprotein__F__gene_complete_cds'	3
MW160802	Human_orthopneumovirus_strain_B/WA/PW7406241D/2016_complete_genome'	3
MF978746	Human_orthopneumovirus_isolate_RSVB-WZ-305/ZJ/2015_fusion_protein_gene_complete_cds'	3
MF978732	Human_orthopneumovirus_isolate_RSVB-HB-313/HeB/2016_fusion_protein_gene_complete_cds'	3
MF978703	Human_orthopneumovirus_isolate_RSVB-CAP-407/BJ/2016_fusion_protein_gene_complete_cds'	3
MW160760	Human_orthopneumovirus_strain_B/WA/PW3658371J/2016_complete_genome'	3
MF978726	Human_orthopneumovirus_isolate_RSVB-HB-293/HeB/2016_fusion_protein_gene_complete_cds'	3
MF001058	Human_respiratory_syncytial_virus_B_strain_SC2935_complete_genome'	3
MW160792	Human_orthopneumovirus_strain_B/WA/PW7348101Z/2016_complete_genome'	3
MW160750	Human_orthopneumovirus_strain_B/WA/PW9238895B/2016_complete_genome'	3
MW160788	Human_orthopneumovirus_strain_B/WA/PW2600107S/2016_complete_genome'	3
MW160796	Human_orthopneumovirus_strain_B/WA/PW2043901J/2016_complete_genome'	3
MW160755	Human_orthopneumovirus_strain_B/WA/PW7260036G/2016_complete_genome'	3
MK749916	Human_respiratory_syncytial_virus_B_strain_RSVB/Homo_sapiens/NIC/IIIn_16_0137_01NT/2016_complete_genome'	3
MN365558	Human_orthopneumovirus_isolate_KHDSS/257/06-Feb-2017/PIN_complete_genome'	3
MN365375	Human_orthopneumovirus_isolate_KHDSS/74/30-Jan-2017/JUN_complete_genome'	3
MK749882	Human_respiratory_syncytial_virus_B_strain_RSVB/Homo_sapiens/NIC/IIIn_16_0060_01NT/2016_complete_genome'	3
MK749868	Human_respiratory_syncytial_virus_B_strain_RSVB/Homo_sapiens/NIC/IIIn_16_0049_01NT/2016_complete_genome'	3
MW160817	Human_orthopneumovirus_strain_B/NSW/WM0922157/2017_complete_genome'	3
MF978701	Human_orthopneumovirus_isolate_RSVB-CAP-388/BJ/2015_fusion_protein_gene_complete_cds'	3
KY924878	Human_respiratory_syncytial_virus_B_strain_RSVB/BCH-Y/2016_complete_genome'	3
MF978702	Human_orthopneumovirus_isolate_RSVB-CAP-406/BJ/2016_fusion_protein_gene_complete_cds'	3
OM062986	Xiamen	3
OM062980	Xiamen	3
OM063017	Xiamen	3
OM063000	Xiamen	3
OM062999	Xiamen	3
MN365340	Human_orthopneumovirus_isolate_KHDSS/39/30-Mar-2016/JAR_complete_genome'	3
MN365313	Human_orthopneumovirus_isolate_KHDSS/12/19-Feb-2016/CHA_complete_genome'	3
MK749887	Human_respiratory_syncytial_virus_B_strain_RSVB/Homo_sapiens/NIC/8700_04/2015_complete_genome'	3
LC474544	Human_orthopneumovirus_RSV/B/Sendai/1008/16_viral_cRNA_nearly_complete_genome'	3
LC474542	Human_orthopneumovirus_RSV/B/Sendai/105/16_viral_cRNA_nearly_complete_genome'	3
MK167041	Human_orthopneumovirus_strain_SC3198_complete_genome'	3
MK749901	Human_respiratory_syncytial_virus_B_strain_RSVB/Homo_sapiens/NIC/IIIn_16_0158_01NT/2016_complete_genome'	3
MK749885	Human_respiratory_syncytial_virus_B_strain_RSVB/Homo_sapiens/NIC/IIIn_16_0118_01NT/2016_complete_genome'	3
OM062993	Xiamen	3
MW160786	Human_orthopneumovirus_strain_B/WA/PW9161683K/2017_complete_genome'	3
MT040084	Human_respiratory_syncytial_virus_B_isolate_RSVB/USA/UAMS-DID-014/2016_complete_genome'	3
MT040089	Human_respiratory_syncytial_virus_B_isolate_RSVB/USA/ACRI-128/2016_complete_genome'	3
LC385004	Human_orthopneumovirus_TB5_CA-17-0073_5_viral_cRNA_complete_genome'	3
KY674984	Human_respiratory_syncytial_virus_B_strain_16B7_complete_genome'	3
MW160833	Human_orthopneumovirus_strain_B/NSW/WM0991565/2017_complete_genome'	3
MW160751	Human_orthopneumovirus_strain_B/WA/PW3355272F/2016_complete_genome'	3
LC311544	Human_respiratory_syncytial_virus_B_F_gene_for_fusion_protein_complete_cds_strain__TB5_CA-14-0364'	3
LC311543	Human_respiratory_syncytial_virus_B_F_gene_for_fusion_protein_complete_cds_strain__TB5_CA-14-0435'	3
LC311530	Human_respiratory_syncytial_virus_B_F_gene_for_fusion_protein_complete_cds_strain__TB5_CA-14-0411'	3
OM062987	Xiamen	3
LC474537	Human_orthopneumovirus_RSV/B/Sendai/906/15_viral_cRNA_nearly_complete_genome'	3
KY296688	Human_respiratory_syncytial_virus_B_strain_Hunan14-16_fusion_glycoprotein__F__gene_complete_cds'	3
MW160794	Human_orthopneumovirus_strain_B/WA/PW7817624N/2016_complete_genome'	3
MF445837	Human_respiratory_syncytial_virus_B_strain_FJ150116-29_fusion_protein__F__gene_complete_cds'	3
MF445836	Human_respiratory_syncytial_virus_B_strain_FJ140227-14_fusion_protein__F__gene_complete_cds'	3
MF426029	Human_respiratory_syncytial_virus_B_strain_FJ130216-04_fusion_protein__F__gene_complete_cds'	3
MF445824	Human_respiratory_syncytial_virus_B_strain_FJ150215-58_fusion_protein__F__gene_complete_cds'	3
MF445823	Human_respiratory_syncytial_virus_B_strain_FJ150112-34_fusion_protein__F__gene_complete_cds'	3
MF445822	Human_respiratory_syncytial_virus_B_strain_FJ140107-03_fusion_protein__F__gene_complete_cds'	3
KM517573	Human_respiratory_syncytial_virus_strain_B/GZ/13-730_complete_genome'	3
MF978708	Human_orthopneumovirus_isolate_RSVB-CQ-292/CQ/2016_fusion_protein_gene_complete_cds'	3
KX765906	Human_respiratory_syncytial_virus_strain_RSVB/Homo_sapiens/NZL/LJRSV10/2015_complete_genome'	3
MF978734	Human_orthopneumovirus_isolate_RSVB-HB-315/HeB/2016_fusion_protein_gene_complete_cds'	3
MW160793	Human_orthopneumovirus_strain_B/WA/PW7409249P/2016_complete_genome'	3
MF978716	Human_orthopneumovirus_isolate_RSVB-HB-230/HeB/2015_fusion_protein_gene_complete_cds'	3
MW160744	Human_orthopneumovirus_strain_B/WA/PW3543798D/2016_complete_genome'	3
MF978760	Human_orthopneumovirus_isolate_RSVB-ZJ-386/ZJ/2016_fusion_protein_gene_complete_cds'	3
MF978704	Human_orthopneumovirus_isolate_RSVB-CAP-408/BJ/2016_fusion_protein_gene_complete_cds'	3
MF978705	Human_orthopneumovirus_isolate_RSVB-CC-68/JL/2015_fusion_protein_gene_complete_cds'	3
MF445833	Human_respiratory_syncytial_virus_B_strain_FJ140104-02_fusion_protein__F__gene_complete_cds'	3
MW160770	Human_orthopneumovirus_strain_B/WA/PW6353220F/2017_complete_genome'	3
MF978754	Human_orthopneumovirus_isolate_RSVB-ZJ-293/ZJ/2015_fusion_protein_gene_complete_cds'	3
KY296680	Human_respiratory_syncytial_virus_B_strain_Hebei13-04_fusion_glycoprotein__F__gene_complete_cds'	3
MF978745	Human_orthopneumovirus_isolate_RSVB-WZ-191/ZJ/2015_fusion_protein_gene_complete_cds'	3
MF978739	Human_orthopneumovirus_isolate_RSVB-WZ-25/ZJ/2015_fusion_protein_gene_complete_cds'	3
KY684758	Human_respiratory_syncytial_virus_B_strain_SC2225_complete_genome'	3
LC474545	Human_orthopneumovirus_RSV/B/Sendai/1060/16_viral_cRNA_nearly_complete_genome'	3
MF978731	Human_orthopneumovirus_isolate_RSVB-HB-311/HeB/2016_fusion_protein_gene_complete_cds'	3
MF978713	Human_orthopneumovirus_isolate_RSVB-HB-196/HeB/2015_fusion_protein_gene_complete_cds'	3
MF978722	Human_orthopneumovirus_isolate_RSVB-HB-271/HeB/2015_fusion_protein_gene_complete_cds'	3
MF445821	Human_respiratory_syncytial_virus_B_strain_FJ130107-03_fusion_protein__F__gene_complete_cds'	3
MF445820	Human_respiratory_syncytial_virus_B_strain_FJ120119-13_fusion_protein__F__gene_complete_cds'	3
MF978733	Human_orthopneumovirus_isolate_RSVB-HB-314/HeB/2016_fusion_protein_gene_complete_cds'	3
MF978724	Human_orthopneumovirus_isolate_RSVB-HB-280/HeB/2015_fusion_protein_gene_complete_cds'	3
MF978695	Human_orthopneumovirus_isolate_RSVB-BD-46/HeB/2016_fusion_protein_gene_complete_cds'	3
KY249681	Human_respiratory_syncytial_virus_B_isolate_RSVB/England138/2016_complete_genome'	3
MK749872	Human_respiratory_syncytial_virus_B_strain_RSVB/Homo_sapiens/NIC/IIIn_15_0416_01NT/2016_complete_genome'	3
MK749892	Human_respiratory_syncytial_virus_B_strain_RSVB/Homo_sapiens/NIC/IIIn_15_0267_01NT/2015_complete_genome'	3
MK749871	Human_respiratory_syncytial_virus_B_strain_RSVB/Homo_sapiens/NIC/IIIn_15_0261_01NT/2015_complete_genome'	3
MN365589	Human_orthopneumovirus_isolate_KHDSS/288/06-Apr-2017/SOK_complete_genome'	3
MN365361	Human_orthopneumovirus_isolate_KHDSS/60/11-Apr-2017/JAR_complete_genome'	3
MN365532	Human_orthopneumovirus_isolate_KHDSS/231/13-Apr-2017/NGE_complete_genome'	3
MN365587	Human_orthopneumovirus_isolate_KHDSS/286/14-Mar-2017/SOK_complete_genome'	3
MN365457	Human_orthopneumovirus_isolate_KHDSS/156/11-Apr-2017/MAV_complete_genome'	3
MN365383	Human_orthopneumovirus_isolate_KHDSS/82/20-Mar-2017/JUN_complete_genome'	3
MN365503	Human_orthopneumovirus_isolate_KHDSS/202/25-Apr-2017/MTO_complete_genome'	3
MN365519	Human_orthopneumovirus_isolate_KHDSS/218/16-Mar-2017/NGE_complete_genome'	3
MN365501	Human_orthopneumovirus_isolate_KHDSS/200/12-Apr-2017/MTO_complete_genome'	3
MN365417	Human_orthopneumovirus_isolate_KHDSS/116/02-May-2017/MAT_complete_genome'	3
MN365385	Human_orthopneumovirus_isolate_KHDSS/84/10-Apr-2017/JUN_complete_genome'	3
MN365517	Human_orthopneumovirus_isolate_KHDSS/216/02-Mar-2017/NGE_complete_genome'	3
MN365584	Human_orthopneumovirus_isolate_KHDSS/283/30-Jan-2017/SOK_complete_genome'	3
MN365412	Human_orthopneumovirus_isolate_KHDSS/111/16-Mar-2017/MAT_complete_genome'	3
MN365478	Human_orthopneumovirus_isolate_KHDSS/177/08-Feb-2016/MTO_complete_genome'	3
KY249682	Human_respiratory_syncytial_virus_B_isolate_RSVB/England136/2016_complete_genome'	3
KX765935	Human_respiratory_syncytial_virus_strain_RSVB/Homo_sapiens/NZL/LJRSV07/2015_complete_genome'	3
OM063012	Xiamen	3
OM062997	Xiamen	3
MF445840	Human_respiratory_syncytial_virus_B_strain_FJ141209-23_fusion_protein__F__gene_complete_cds'	3
LC385006	Human_respiratory_syncytial_virus_B_TB5_CA-16-0946_6_viral_cRNA_complete_genome'	3
MF978738	Human_orthopneumovirus_isolate_RSVB-WZ-8/ZJ/2015_fusion_protein_gene_complete_cds'	3
MN163124	Human_orthopneumovirus_isolate_HRSV/43/ZJ/CHN/2018_complete_genome'	3
MK749875	Human_respiratory_syncytial_virus_B_strain_RSVB/Homo_sapiens/NIC/IIIn_16_0226_01NT/2016_complete_genome'	3
MK749907	Human_respiratory_syncytial_virus_B_strain_RSVB/Homo_sapiens/NIC/IIIn_15_0289_01NT/2015_complete_genome'	3
MK749903	Human_respiratory_syncytial_virus_B_strain_RSVB/Homo_sapiens/NIC/IIIn_15_0349_01NT/2015_complete_genome'	3
MK749866	Human_respiratory_syncytial_virus_B_strain_RSVB/Homo_sapiens/NIC/IIIn_15_0268_01NT/2015_complete_genome'	3
MK749896	Human_respiratory_syncytial_virus_B_strain_RSVB/Homo_sapiens/NIC/IIIn_15_0253_01NT/2015_complete_genome'	3
MK749908	Human_respiratory_syncytial_virus_B_strain_RSVB/Homo_sapiens/NIC/IIIn_16_0102_01NT/2016_complete_genome'	3
MK749905	Human_respiratory_syncytial_virus_B_strain_RSVB/Homo_sapiens/NIC/IIIn_15_0196_01NT/2015_complete_genome'	3
MK749914	Human_respiratory_syncytial_virus_B_strain_RSVB/Homo_sapiens/NIC/IIIn_15_0224_01NT/2015_complete_genome'	3
MK749870	Human_respiratory_syncytial_virus_B_strain_RSVB/Homo_sapiens/NIC/IIIn_15_0361_01NT/2015_complete_genome'	3
MK749915	Human_respiratory_syncytial_virus_B_strain_RSVB/Homo_sapiens/NIC/IIIn_15_0445_01NT/2016_complete_genome'	3
MK749874	Human_respiratory_syncytial_virus_B_strain_RSVB/Homo_sapiens/NIC/IIIn_15_0347_01NT/2015_complete_genome'	3
MN365515	Human_orthopneumovirus_isolate_KHDSS/214/24-Jan-2017/NGE_complete_genome'	3
MN365354	Human_orthopneumovirus_isolate_KHDSS/53/14-Mar-2017/JAR_complete_genome'	3
MN365377	Human_orthopneumovirus_isolate_KHDSS/76/20-Feb-2017/JUN_complete_genome'	3
MN365422	Human_orthopneumovirus_isolate_KHDSS/121/02-Feb-2016/MAV_complete_genome'	3
MN365545	Human_orthopneumovirus_isolate_KHDSS/244/10-Feb-2016/PIN_complete_genome'	3
MN365499	Human_orthopneumovirus_isolate_KHDSS/198/06-Apr-2017/MTO_complete_genome'	3
MN365419	Human_orthopneumovirus_isolate_KHDSS/118/11-May-2017/MAT_complete_genome'	3
MN365427	Human_orthopneumovirus_isolate_KHDSS/126/07-Mar-2016/MAV_complete_genome'	3
MN365316	Human_orthopneumovirus_isolate_KHDSS/15/04-Mar-2016/CHA_complete_genome'	3
MN365539	Human_orthopneumovirus_isolate_KHDSS/238/18-Jan-2016/PIN_complete_genome'	3
MN365307	Human_orthopneumovirus_isolate_KHDSS/6/22-Jan-2016/CHA_complete_genome'	3
MW160805	Human_orthopneumovirus_strain_B/WA/PW2600305F/2016_complete_genome'	3
MW160748	Human_orthopneumovirus_strain_B/WA/PW7259741Y/2016_complete_genome'	3
LC474541	Human_orthopneumovirus_RSV/B/Sendai/1237/15_viral_cRNA_nearly_complete_genome'	3
MH327947	Human_respiratory_syncytial_virus_B_strain_NIV1735504_complete_genome'	3
MW160821	Human_orthopneumovirus_strain_B/NSW/WM1212262/2017_complete_genome'	3
MN365498	Human_orthopneumovirus_isolate_KHDSS/197/06-Apr-2017/MTO_complete_genome'	3
MN365496	Human_orthopneumovirus_isolate_KHDSS/195/28-Mar-2017/MTO_complete_genome'	3
MN365315	Human_orthopneumovirus_isolate_KHDSS/14/23-Feb-2016/CHA_complete_genome'	3
MN365442	Human_orthopneumovirus_isolate_KHDSS/141/25-Jan-2017/MAV_complete_genome'	3
MN365551	Human_orthopneumovirus_isolate_KHDSS/250/23-Mar-2016/PIN_complete_genome'	3
MW160763	Human_orthopneumovirus_strain_B/WA/PW7204949Y/2017_complete_genome'	3
MN365497	Human_orthopneumovirus_isolate_KHDSS/196/28-Mar-2017/MTO_complete_genome'	3
MN365567	Human_orthopneumovirus_isolate_KHDSS/266/24-Apr-2017/PIN_complete_genome'	3
MN365594	Human_orthopneumovirus_isolate_KHDSS/293/13-Apr-2017/SOK_complete_genome'	3
MN365592	Human_orthopneumovirus_isolate_KHDSS/291/10-Apr-2017/SOK_complete_genome'	3
MN365356	Human_orthopneumovirus_isolate_KHDSS/55/30-Mar-2017/JAR_complete_genome'	3
MN365458	Human_orthopneumovirus_isolate_KHDSS/157/11-Apr-2017/MAV_complete_genome'	3
MN365360	Human_orthopneumovirus_isolate_KHDSS/59/11-Apr-2017/JAR_complete_genome'	3
MN365331	Human_orthopneumovirus_isolate_KHDSS/30/02-May-2017/CHA_complete_genome'	3
MN365333	Human_orthopneumovirus_isolate_KHDSS/32/10-May-2017/CHA_complete_genome'	3
MN365347	Human_orthopneumovirus_isolate_KHDSS/46/01-Mar-2017/JAR_complete_genome'	3
MN365448	Human_orthopneumovirus_isolate_KHDSS/147/21-Mar-2017/MAV_complete_genome'	3
MN365357	Human_orthopneumovirus_isolate_KHDSS/56/30-Mar-2017/JAR_complete_genome'	3
MN365460	Human_orthopneumovirus_isolate_KHDSS/159/11-Apr-2017/MAV_complete_genome'	3
MN365441	Human_orthopneumovirus_isolate_KHDSS/140/17-Jan-2017/MAV_complete_genome'	3
MN365413	Human_orthopneumovirus_isolate_KHDSS/112/16-Mar-2017/MAT_complete_genome'	3
MN365453	Human_orthopneumovirus_isolate_KHDSS/152/06-Apr-2017/MAV_complete_genome'	3
KY296704	Human_respiratory_syncytial_virus_B_strain_Hunan13-02_fusion_glycoprotein__F__gene_complete_cds'	3
MW160775	Human_orthopneumovirus_strain_B/WA/PW9109931Q/2017_complete_genome'	3
MF978720	Human_orthopneumovirus_isolate_RSVB-HB-243/HeB/2015_fusion_protein_gene_complete_cds'	3
MF978728	Human_orthopneumovirus_isolate_RSVB-HB-300/HeB/2016_fusion_protein_gene_complete_cds'	3
MF978725	Human_orthopneumovirus_isolate_RSVB-HB-281/HeB/2015_fusion_protein_gene_complete_cds'	3
MF978721	Human_orthopneumovirus_isolate_RSVB-HB-260/HeB/2015_fusion_protein_gene_complete_cds'	3
MF978714	Human_orthopneumovirus_isolate_RSVB-HB-215/HeB/2015_fusion_protein_gene_complete_cds'	3
MF978736	Human_orthopneumovirus_isolate_RSVB-HB-319/HeB/2016_fusion_protein_gene_complete_cds'	3
MF978729	Human_orthopneumovirus_isolate_RSVB-HB-302/HeB/2016_fusion_protein_gene_complete_cds'	3
MW160745	Human_orthopneumovirus_strain_B/WA/PW3557347X/2016_complete_genome'	3
MF978751	Human_orthopneumovirus_isolate_RSVB-ZJ-230/ZJ/2015_fusion_protein_gene_complete_cds'	3
LC311545	Human_respiratory_syncytial_virus_B_F_gene_for_fusion_protein_complete_cds_strain__TB5_CA-14-0351'	3
MW160816	Human_orthopneumovirus_strain_B/NSW/WM0880182/2017_complete_genome'	3
MW160811	Human_orthopneumovirus_strain_B/NSW/WM1212307/2017_complete_genome'	3
MW160813	Human_orthopneumovirus_strain_B/NSW/WM1212921/2017_complete_genome'	3
MG839547	Human_orthopneumovirus_isolate_HRSV/B/BuenosAires/ARG/016/2016_complete_genome'	3
MW160834	Human_orthopneumovirus_strain_B/NSW/WM0964826/2017_complete_genome'	3
MW160829	Human_orthopneumovirus_strain_B/NSW/WM0902635/2017_complete_genome'	3
MN365583	Human_orthopneumovirus_isolate_KHDSS/282/08-Sep-2016/SOK_complete_genome'	3
MN365547	Human_orthopneumovirus_isolate_KHDSS/246/10-Feb-2016/PIN_complete_genome'	3
MW160777	Human_orthopneumovirus_strain_B/WA/PW2554154M/2017_complete_genome'	3
LC311540	Human_respiratory_syncytial_virus_B_F_gene_for_fusion_protein_complete_cds_strain__TB8_KW-15-0425'	3
LC311533	Human_respiratory_syncytial_virus_B_F_gene_for_fusion_protein_complete_cds_strain__TB5_CA-15-0743'	3
MT040085	Human_respiratory_syncytial_virus_B_isolate_RSVB/USA/UAMS-DID-025/2016_complete_genome'	3
LC311541	Human_respiratory_syncytial_virus_B_F_gene_for_fusion_protein_complete_cds_strain__TB8_KW-15-0423'	3
LC311532	Human_respiratory_syncytial_virus_B_F_gene_for_fusion_protein_complete_cds_strain__TB5_CA-15-0754'	3
LC311539	Human_respiratory_syncytial_virus_B_F_gene_for_fusion_protein_complete_cds_strain__TB8_KW-15-0450'	3
LC311529	Human_respiratory_syncytial_virus_B_F_gene_for_fusion_protein_complete_cds_strain__TB9_KW-15-0377'	3
LC385002	Human_orthopneumovirus_TB9_KW-15-0377_3_viral_cRNA_complete_genome'	3
LC311546	Human_respiratory_syncytial_virus_B_F_gene_for_fusion_protein_complete_cds_strain__TB6_CA-14-0307'	3
MF978742	Human_orthopneumovirus_isolate_RSVB-WZ-126/ZJ/2015_fusion_protein_gene_complete_cds'	3
KY296698	Human_respiratory_syncytial_virus_B_strain_Beijing14-30_fusion_glycoprotein__F__gene_complete_cds'	3
KY249660	Human_respiratory_syncytial_virus_B_isolate_RSVB/England583/2013_complete_genome'	3
MF978743	Human_orthopneumovirus_isolate_RSVB-WZ-137/ZJ/2015_fusion_protein_gene_complete_cds'	3
MF978715	Human_orthopneumovirus_isolate_RSVB-HB-226/HeB/2015_fusion_protein_gene_complete_cds'	3
MF978707	Human_orthopneumovirus_isolate_RSVB-CQ-270/CQ/2016_fusion_protein_gene_complete_cds'	3
MF978755	Human_orthopneumovirus_isolate_RSVB-ZJ-304/ZJ/2015_fusion_protein_gene_complete_cds'	3
MW160752	Human_orthopneumovirus_strain_B/WA/PW3370594R/2016_complete_genome'	3
MF978747	Human_orthopneumovirus_isolate_RSVB-WZ-310/ZJ/2015_fusion_protein_gene_complete_cds'	3
MF978699	Human_orthopneumovirus_isolate_RSVB-CAP-83/BJ/2015_fusion_protein_gene_complete_cds'	3
MF978740	Human_orthopneumovirus_isolate_RSVB-WZ-54/ZJ/2015_fusion_protein_gene_complete_cds'	3
MF978741	Human_orthopneumovirus_isolate_RSVB-WZ-102/ZJ/2015_fusion_protein_gene_complete_cds'	3
MF978712	Human_orthopneumovirus_isolate_RSVB-HB-137/HeB/2015_fusion_protein_gene_complete_cds'	3
MF978693	Human_orthopneumovirus_isolate_RSVB-BD-21/HeB/2016_fusion_protein_gene_complete_cds'	3
MK749881	Human_respiratory_syncytial_virus_B_strain_RSVB/Homo_sapiens/NIC/IIIn_15_0353_01NT/2015_complete_genome'	3
MF978700	Human_orthopneumovirus_isolate_RSVB-CAP-98/BJ/2015_fusion_protein_gene_complete_cds'	3
MK749877	Human_respiratory_syncytial_virus_B_strain_RSVB/Homo_sapiens/NIC/IIIn_15_0233_01NT/2015_complete_genome'	3
MK749873	Human_respiratory_syncytial_virus_B_strain_RSVB/Homo_sapiens/NIC/IIIn_15_0281_01NT/2015_complete_genome'	3
KY296660	Human_respiratory_syncytial_virus_B_strain_Changchun14-46_fusion_glycoprotein__F__gene_complete_cds'	3
KY296654	Human_respiratory_syncytial_virus_B_strain_Changchun13-16_fusion_glycoprotein__F__gene_complete_cds'	3
MW160757	Human_orthopneumovirus_strain_B/WA/PW2019131R/2016_complete_genome'	3
KY296664	Human_respiratory_syncytial_virus_B_strain_Changchun14-96_fusion_glycoprotein__F__gene_complete_cds'	3
LC311524	Human_respiratory_syncytial_virus_B_F_gene_for_fusion_protein_complete_cds_strain__TB5_CA-14-0368'	3
MF445843	Human_respiratory_syncytial_virus_B_strain_FJ101011-25_fusion_protein__F__gene_complete_cds'	3
MF445838	Human_respiratory_syncytial_virus_B_strain_FJ150110-23_fusion_protein__F__gene_complete_cds'	3
MF978710	Human_orthopneumovirus_isolate_RSVB-GZEF-101/GZ/2015_fusion_protein_gene_complete_cds'	3
MF978698	Human_orthopneumovirus_isolate_RSVB-CAP-71/BJ/2015_fusion_protein_gene_complete_cds'	3
MN365581	Human_orthopneumovirus_isolate_KHDSS/280/07-Apr-2016/SOK_complete_genome'	3
MN365435	Human_orthopneumovirus_isolate_KHDSS/134/22-Mar-2016/MAV_complete_genome'	3
MN365578	Human_orthopneumovirus_isolate_KHDSS/277/16-Feb-2016/SOK_complete_genome'	3
MN365542	Human_orthopneumovirus_isolate_KHDSS/241/27-Jan-2016/PIN_complete_genome'	3
MN365371	Human_orthopneumovirus_isolate_KHDSS/70/06-Apr-2016/JUN_complete_genome'	3
MN365334	Human_orthopneumovirus_isolate_KHDSS/33/16-May-2017/CHA_complete_genome'	3
MN365577	Human_orthopneumovirus_isolate_KHDSS/276/16-Feb-2016/SOK_complete_genome'	3
MN365437	Human_orthopneumovirus_isolate_KHDSS/136/12-Apr-2016/MAV_complete_genome'	3
MN365438	Human_orthopneumovirus_isolate_KHDSS/137/20-Apr-2016/MAV_complete_genome'	3
MN365341	Human_orthopneumovirus_isolate_KHDSS/40/08-Apr-2016/JAR_complete_genome'	3
MN365416	Human_orthopneumovirus_isolate_KHDSS/115/13-Apr-2017/MAT_complete_genome'	3
MN365580	Human_orthopneumovirus_isolate_KHDSS/279/17-Mar-2016/SOK_complete_genome'	3
MN365407	Human_orthopneumovirus_isolate_KHDSS/106/05-Apr-2016/MAT_complete_genome'	3
MN365400	Human_orthopneumovirus_isolate_KHDSS/99/26-Jan-2016/MAT_complete_genome'	3
MN365506	Human_orthopneumovirus_isolate_KHDSS/205/05-Jan-2016/NGE_complete_genome'	3
MN365552	Human_orthopneumovirus_isolate_KHDSS/251/01-Apr-2016/PIN_complete_genome'	3
MN365322	Human_orthopneumovirus_isolate_KHDSS/21/21-Mar-2017/CHA_complete_genome'	3
MN365474	Human_orthopneumovirus_isolate_KHDSS/173/16-May-2017/MAV_complete_genome'	3
MN365560	Human_orthopneumovirus_isolate_KHDSS/259/27-Feb-2017/PIN_complete_genome'	3
MN365328	Human_orthopneumovirus_isolate_KHDSS/27/19-Apr-2017/CHA_complete_genome'	3
MN365326	Human_orthopneumovirus_isolate_KHDSS/25/13-Apr-2017/CHA_complete_genome'	3
OM062984	Xiamen	3
OM062983	Xiamen	3
MF445835	Human_respiratory_syncytial_virus_B_strain_FJ140128-17_fusion_protein__F__gene_complete_cds'	3
MF445845	Human_respiratory_syncytial_virus_B_strain_FJ121027-12_fusion_protein__F__gene_complete_cds'	3
MF445844	Human_respiratory_syncytial_virus_B_strain_FJ110311-43_fusion_protein__F__gene_complete_cds'	3
MF445842	Human_respiratory_syncytial_virus_B_strain_FJ141217-19_fusion_protein__F__gene_complete_cds'	3
MF445839	Human_respiratory_syncytial_virus_B_strain_FJ150217-62_fusion_protein__F__gene_complete_cds'	3
MF978709	Human_orthopneumovirus_isolate_RSVB-GYYF-151/GZ/2016_fusion_protein_gene_complete_cds'	3
LC474546	Human_orthopneumovirus_RSV/B/Sendai/1077/16_viral_cRNA_nearly_complete_genome'	3
LC488177	Human_respiratory_syncytial_virus_B_Fukushima/BA9-I/2016_viral_cRNA_complete_genome'	3
LC474551	Human_orthopneumovirus_RSV/B/Sendai/1191/16_viral_cRNA_nearly_complete_genome'	3
OM062998	Xiamen	3
MF978759	Human_orthopneumovirus_isolate_RSVB-ZJ-373/ZJ/2016_fusion_protein_gene_complete_cds'	3
MW160831	Human_orthopneumovirus_strain_B/NSW/WM1192316/2017_complete_genome'	3
MW160800	Human_orthopneumovirus_strain_B/WA/PW4347673P/2016_complete_genome'	3
MF978757	Human_orthopneumovirus_isolate_RSVB-ZJ-332/ZJ/2016_fusion_protein_gene_complete_cds'	3
MF978706	Human_orthopneumovirus_isolate_RSVB-CQ-216/CQ/2015_fusion_protein_gene_complete_cds'	3
LC474553	Human_orthopneumovirus_RSV/B/Sendai/662/17_viral_cRNA_nearly_complete_genome'	3
MW160784	Human_orthopneumovirus_strain_B/WA/PW7265596Y/2017_complete_genome'	3
MW160804	Human_orthopneumovirus_strain_B/WA/PW2553843L/2016_complete_genome'	3
MF978758	Human_orthopneumovirus_isolate_RSVB-ZJ-353/ZJ/2016_fusion_protein_gene_complete_cds'	3
MF978750	Human_orthopneumovirus_isolate_RSVB-ZJ-213/ZJ/2015_fusion_protein_gene_complete_cds'	3
MF445830	Human_respiratory_syncytial_virus_B_strain_FJ131214-21_fusion_protein__F__gene_complete_cds'	3
MF445841	Human_respiratory_syncytial_virus_B_strain_FJ150127-12_fusion_protein__F__gene_complete_cds'	3
MF445831	Human_respiratory_syncytial_virus_B_strain_FJ131222-17_fusion_protein__F__gene_complete_cds'	3
MF445829	Human_respiratory_syncytial_virus_B_strain_FJ131124-19_fusion_protein__F__gene_complete_cds'	3
MW020595	Human_respiratory_syncytial_virus_B_strain_hRSV/B/Australia.Vic/VIDRL003/2018_complete_genome'	3
MT373704	Human_respiratory_syncytial_virus_B_strain_RSVB/Novosibirsk/293/2019_complete_genome'	3
MT373703	Human_respiratory_syncytial_virus_B_strain_RSVB/Novosibirsk/242/2019_complete_genome'	3
MW160815	Human_orthopneumovirus_strain_B/NSW/WM1251251/2017_complete_genome'	3
OM063019	Xiamen	3
OM062965	Xiamen	3
OM063002	Xiamen	3
OM062982	Xiamen	3
OM063010	Xiamen	3
OM062996	Xiamen	3
OM063001	Xiamen	3
OM063008	Xiamen	3
OM062985	Xiamen	3
OM063006	Xiamen	3
OM062969	Xiamen	3
OM062971	Xiamen	3
OM062991	Xiamen	3
OM062995	Xiamen	3
OM062994	Xiamen	3
OM063015	Xiamen	3
OM063005	Xiamen	3
OM063013	Xiamen	3
OM062989	Xiamen	3
MT373705	Human_respiratory_syncytial_virus_B_strain_RSVB/Novosibirsk/5019/2019_complete_genome'	3
MZ151849	Human_respiratory_syncytial_virus_B_strain_RSVB/Novosibirsk/76Hp/2019_complete_genome'	3
MT107528	Human_respiratory_syncytial_virus_B_isolate_HRSV/B/Bern/2019_complete_genome'	3
LC495297	Human_respiratory_syncytial_virus_B_take2_viral_cRNA_complete_genome'	3
OM062973	Xiamen	3
OM062972	Xiamen	3
OM062976	Xiamen	3
OM062975	Xiamen	3
OM063004	Xiamen	3
OM062977	Xiamen	3
OM062988	Xiamen	3
OM062974	Xiamen	3
OM062970	Xiamen	3
OM062968	Xiamen	3
MW160836	Human_orthopneumovirus_strain_B/NSW/WM1220412/2017_complete_genome'	3
MZ151856	Human_respiratory_syncytial_virus_B_strain_RSVB/Novosibirsk/8.59Hl/2020_complete_genome'	3
MZ151850	Human_respiratory_syncytial_virus_B_strain_RSVB/Novosibirsk/103Hp/2019_complete_genome'	3
MW160832	Human_orthopneumovirus_strain_B/NSW/WM0920402/2017_complete_genome'	3
MW160812	Human_orthopneumovirus_strain_B/NSW/WM0902630/2017_complete_genome'	3
MW160780	Human_orthopneumovirus_strain_B/WA/PW7221374C/2017_complete_genome'	3
MW160818	Human_orthopneumovirus_strain_B/NSW/WM0973949/2017_complete_genome'	3
MW160837	Human_orthopneumovirus_strain_B/NSW/WM1224230/2017_complete_genome'	3
MW160838	Human_orthopneumovirus_strain_B/NSW/WM0943035/2017_complete_genome'	3
MW160826	Human_orthopneumovirus_strain_B/NSW/WM0961858/2017_complete_genome'	3
MK481079	Human_respiratory_syncytial_virus_B_strain_RSVB/Novosibirsk/50Hp/2018_complete_genome'	3
MN306044	Human_orthopneumovirus_strain_SC0843_complete_genome'	3
MK534511	Human_respiratory_syncytial_virus_B_strain_RSVB/Novosibirsk/66Hp/2018_complete_genome'	3
MN163125	Human_orthopneumovirus_isolate_HRSV/01/ZJ/CHN/2017_complete_genome'	3
LC474555	Human_orthopneumovirus_RSV/B/Sendai/1007/17_viral_cRNA_nearly_complete_genome'	3
MF445834	Human_respiratory_syncytial_virus_B_strain_FJ140122-18_fusion_protein__F__gene_complete_cds'	3
MF445832	Human_respiratory_syncytial_virus_B_strain_FJ131228-42_fusion_protein__F__gene_complete_cds'	3
MN163126	Human_orthopneumovirus_isolate_HRSV/04/ZJ/CHN/2017_complete_genome'	3
LC474554	Human_orthopneumovirus_RSV/B/Sendai/690/17_viral_cRNA_nearly_complete_genome'	3
LC474552	Human_orthopneumovirus_RSV/B/Sendai/442/17_viral_cRNA_nearly_complete_genome'	3
OM063009	Xiamen	3
OM063018	Xiamen	3
OM063011	Xiamen	3
OM062966	Xiamen	3
OM062979	Xiamen	3
OM062967	Xiamen	3
OM062992	Xiamen	3
OM063007	Xiamen	3
OM062978	Xiamen	3
OM063016	Xiamen	3
MW160823	Human_orthopneumovirus_strain_B/NSW/WM1180577/2017_complete_genome'	3
OM062981	Xiamen	3
OM063003	Xiamen	3
OM063014	Xiamen	3
OM062990	Xiamen	3
